# Supplementary material for: Crystal structure and Hirshfeld surface analysis of 4-{[(anthracen-9-yl)meth­yl]amino}­benzoic acid
Source: Acta Crystallogr E Crystallogr Commun. 2020 Jan 1;76(Pt 1):62–5. doi: 10.1107/S2056989019016207 (PMC6944086; doi:10.1107/S2056989019016207)
Supplement: Supplementary file 1 [file e-76-00062-sup1.cif]

##############################################################################
#                                                                            #
# This CIF contains the data in a paper accepted for publication in          #
# Acta Crystallographica Section E. It conforms to the requirements of       #
# Notes for Authors for Acta Crystallographica Section E, and has been       #
# peer reviewed under the auspices of the IUCr Commission on Journals.       #
#                                                                            #
# Full details of the Crystallographic Information File format               #
# are given in the paper "The Crystallographic Information File (CIF):       #
# a New Standard Archive File for Crystallography" by S. R. Hall, F. H.      #
# Allen and I. D. Brown [Acta Cryst. (1991), A47, 655-685].                  #
#                                                                            #
# The current version of the core CIF dictionary is obtainable from          #
# ftp://ftp.iucr.org/pub/cif_core.dic.                                       #
#                                                                            #
# Software is freely available for graphical display of the structure(s)     #
# in this CIF. For information consult the CIF software page                 #
# http://www.iucr.org/resources/cif/software.                                #
#                                                                            #
# This file may be used for bona fide research purposes within the           #
# scientific community so long as proper attribution is given to the journal # 
# article from which it was obtained.                                        #
#                                                                            #
##############################################################################
data_Global
_audit_creation_method
;
Olex2 1.2
(compiled 2018.05.29 svn.r3508 for OlexSys, GUI svn.r5506)
;
_journal_date_recd_electronic     2019-11-28
_journal_date_accepted     2019-12-02
_journal_name_full     'Acta Crystallographica, Section E'
_journal_year     2020
_journal_volume     76
_journal_issue      1
_journal_page_first     62
_journal_page_last     65
_journal_paper_category     GO
_journal_paper_doi     10.1107/S2056989019016207
_journal_coeditor_code     SU5532
_publ_contact_author_name     'Igor O. Fritsky'
_publ_contact_author_address
;
Taras Shevchenko National University of Kyiv,
Department of Chemistry,
64 Vladimirska Str.,
Kiev 01601, Ukraine
;
_publ_contact_author_email     'faizichemiitg@gmail.com,ifritsky@univ.kiev.ua'
_publ_contact_author_fax     ?
_publ_contact_author_phone     ?
_publ_section_title
;
Crystal structure and Hirshfeld surface analysis of
4-{[(anthracen-9-yl)methyl]amino}benzoic acid
;
loop_
    _publ_author_name
    _publ_author_address
    'Ahmed, Adeeba'
;
Department of Applied Chemistry, ZHCET,
Aligarh Muslim University
Aligarh 202002 (UP)
India
;
    'Faizi, Md. Serajul Haque'
;
Department of Chemistry, Langat Singh College,
B. R. A. Bihar University,
Muzaffarpur, Bihar 842001,
India
;
    'Ahmad, Aiman'
;
Department of Applied Chemistry, ZHCET,
Aligarh Muslim University
Aligarh 202002 (UP)
India
;
    'Ahmad, Musheer'
;
Department of Applied Chemistry, ZHCET,
Aligarh Muslim University
Aligarh 202002 (UP)
India
;
    'Fritsky, Igor O.'
;
Taras Shevchenko National University of Kyiv,
Department of Chemistry,
64 Vladimirska Str.,
Kiev 01601,
Ukraine
;
_publ_section_synopsis
;
In molecule of the title compound, the benzene ring is inclined to the mean
plane of the anthracene ring system (r.m.s. deviation = 0.024 \%A) by
75.21(9)\%. In the crystal, a classical carboxylic acid inversion dimer is
formed enclosing an <i>R</i>^2^~2~(8) ring motif.
;
data_I
_chemical_name_systematic
;
4-{[(Anthracen-9-yl)methyl]amino}benzoic acid
;
_chemical_formula_moiety     'C22 H17 N O2'
_chemical_formula_sum     'C22 H17 N O2'
_chemical_formula_iupac     'C22 H17 N O2'
_chemical_formula_weight     327.39
_space_group_crystal_system     monoclinic
_space_group_name_H-M_alt     'P 21/c'
_space_group_name_Hall     '-P 2ybc'
loop_
    _space_group_symop_id
    _space_group_symop_operation_xyz
    1 x,y,z
    2 -x,y+1/2,-z+1/2
    3 -x,-y,-z
    4 x,-y-1/2,z-1/2
_cell_length_a     14.985(2)
_cell_length_b     6.0116(9)
_cell_length_c     19.106(3)
_cell_angle_alpha     90
_cell_angle_beta     106.796(5)
_cell_angle_gamma     90
_cell_volume     1647.7(4)
_cell_formula_units_Z     4
_cell_measurement_reflns_used     3139
_cell_measurement_theta_min     3.11
_cell_measurement_theta_max     28.23
_cell_measurement_temperature     100(2)
_exptl_crystal_description     block
_exptl_crystal_colour     pale-yellow
_exptl_crystal_size_max     0.4
_exptl_crystal_size_mid     0.27
_exptl_crystal_size_min     0.18
_exptl_crystal_density_diffrn     1.3197
_exptl_crystal_F_000     688.3239
_exptl_absorpt_coefficient_mu     0.085
_exptl_absorpt_correction_type     multi-scan
_exptl_absorpt_process_details
;
(SADABS; Krause <i>et al.</i>,  2015)
;
_exptl_absorpt_correction_T_min     0.6289
_exptl_absorpt_correction_T_max     0.7457
_diffrn_ambient_temperature     100(2)
_diffrn_radiation_type     'Mo K\a'
_diffrn_radiation_wavelength     0.71073
_diffrn_measurement_device_type     'Bruker APEXII CCD'
_diffrn_measurement_method     '\f and \w scans'
_diffrn_reflns_number     25595
_diffrn_reflns_av_R_equivalents     0.1179
_diffrn_reflns_av_unetI/netI     0.0835
_diffrn_reflns_theta_min     2.84
_diffrn_reflns_theta_max     25.05
_diffrn_reflns_theta_full     25.0482
_diffrn_measured_fraction_theta_max     0.9986
_diffrn_measured_fraction_theta_full     0.9986
_diffrn_reflns_limit_h_min     -20
_diffrn_reflns_limit_h_max     20
_diffrn_reflns_limit_k_min     -8
_diffrn_reflns_limit_k_max     8
_diffrn_reflns_limit_l_min     -25
_diffrn_reflns_limit_l_max     25
_diffrn_standards_number     0
_reflns_number_total     2913
_reflns_number_gt     1975
_reflns_threshold_expression     I>2\s(I)
_refine_ls_structure_factor_coef     Fsqd
_refine_ls_matrix_type     full
_refine_ls_R_factor_all     0.0865
_refine_ls_R_factor_gt     0.0482
_refine_ls_wR_factor_gt     0.1069
_refine_ls_wR_factor_ref     0.1407
_refine_ls_goodness_of_fit_ref     1.1227
_refine_ls_restrained_S_all     1.1227
_refine_ls_number_reflns     2913
_refine_ls_number_parameters     235
_refine_ls_number_restraints     0
_refine_ls_number_constraints     29
_refine_ls_hydrogen_treatment     mixed
_refine_ls_weighting_scheme     calc
_refine_ls_weighting_details
              'w=1/[\s^2^(Fo^2^)+(0.0452P)^2^+0.9105P] where P=(Fo^2^+2Fc^2^)/3'
_atom_sites_solution_primary     iterative
_refine_ls_shift/su_max     0.0003
_refine_ls_shift/su_mean     0.0000
_refine_diff_density_max     0.3807
_refine_diff_density_min     -0.3202
_refine_ls_extinction_expression
                                    Fc^*^=kFc[1+0.001xFc^2^\l^3^/sin(2\q)]^-1/4^
loop_
    _atom_type_symbol
    _atom_type_scat_Cromer_Mann_a1
    _atom_type_scat_Cromer_Mann_a2
    _atom_type_scat_Cromer_Mann_a3
    _atom_type_scat_Cromer_Mann_a4
    _atom_type_scat_Cromer_Mann_b1
    _atom_type_scat_Cromer_Mann_b2
    _atom_type_scat_Cromer_Mann_b3
    _atom_type_scat_Cromer_Mann_b4
    _atom_type_scat_Cromer_Mann_c
    _atom_type_scat_dispersion_source
    _atom_type_scat_dispersion_real
    _atom_type_scat_dispersion_imag
    _atom_type_scat_source
    H 0.49300 0.32291 0.14019 0.04081 10.51090 26.12570 3.14236 57.79970
                                                                 0.0030380000826
       'Henke, Gullikson and Davis, At. Data and Nucl. Data Tables, 1993, 54, 2'
                                                                         0.00000
                                                                         0.00000
                                                          'International Tables'
    C 2.31000 1.02000 1.58860 0.86500 20.84390 10.20750 0.56870 51.65120
                                                                  0.215599998832
       'Henke, Gullikson and Davis, At. Data and Nucl. Data Tables, 1993, 54, 2'
                                                                         0.00347
                                                                         0.00161
                                                          'nternational Tables '
    O 3.04850 2.28680 1.54630 0.86700 13.27710 5.70110 0.32390 32.90890
                                                                  0.250800013542
       'Henke, Gullikson and Davis, At. Data and Nucl. Data Tables, 1993, 54, 2'
                                                                         0.01158
                                                                         0.00611
                                                        'International Tables V'
    N 12.21260 3.13220 2.01250 1.16630 0.00570 9.89330 28.99750 0.58260
                                                                  -11.5290002823
       'Henke, Gullikson and Davis, At. Data and Nucl. Data Tables, 1993, 54, 2'
                                                                         0.00653
                                                                         0.00323
                                                        'International Tables V'
_computing_data_collection
;
APEX2 (Bruker, 2016)
;
_computing_cell_refinement
;
SAINT (Bruker, 2016)
;
_computing_data_reduction
;
SAINT (Bruker, 2016)
;
_computing_structure_solution
;
<i>olex2.solve</i> (Bourhis <i>et al.</i>,  2015)
;
_computing_structure_refinement
;
<i>olex2.refine</i> (Bourhis <i>et al.</i>,  2015)
;
_computing_molecular_graphics
;
<i>OLEX2</i> (Dolomanov <i>et al.</i>,  2009) and Mercury (Macrae <i>et
al.</i>,  2008)
;
_computing_publication_material
;
<i>OLEX2</i> (Dolomanov <i>et al.</i>,  2009), PLATON (Spek,
2009) and
publCIF (Westrip, 2010)
;
loop_
    _atom_site_type_symbol
    _atom_site_label
    _atom_site_fract_x
    _atom_site_fract_y
    _atom_site_fract_z
    _atom_site_U_iso_or_equiv
    _atom_site_adp_type
    _atom_site_occupancy
    O O1 0.47155(12) 0.7404(3) 0.95012(10) 0.0304(5) Uani 1.000000
    O O2 0.57543(12) 1.0125(3) 0.95315(10) 0.0317(5) Uani 1.000000
    N N1 0.66609(14) 0.3342(4) 0.72544(12) 0.0252(5) Uani 1.000000
    C C1 0.54000(17) 0.8318(4) 0.92904(14) 0.0238(6) Uani 1.000000
    C C2 0.57055(16) 0.7035(4) 0.87497(13) 0.0212(6) Uani 1.000000
    C C3 0.63813(16) 0.7902(4) 0.84570(14) 0.0230(6) Uani 1.000000
    H H3 0.66266(16) 0.9303(4) 0.86054(14) 0.0276(7) Uiso 1.000000
    C C4 0.66973(17) 0.6741(4) 0.79531(13) 0.0222(6) Uani 1.000000
    H H4 0.71436(17) 0.7367(4) 0.77612(13) 0.0266(7) Uiso 1.000000
    C C5 0.63421(16) 0.4606(4) 0.77302(13) 0.0209(6) Uani 1.000000
    C C6 0.56515(17) 0.3731(4) 0.80193(13) 0.0224(6) Uani 1.000000
    H H6 0.53997(17) 0.2335(4) 0.78701(13) 0.0269(7) Uiso 1.000000
    C C7 0.53463(16) 0.4920(4) 0.85202(13) 0.0215(6) Uani 1.000000
    H H7 0.48944(16) 0.4312(4) 0.87096(13) 0.0258(7) Uiso 1.000000
    C C8 0.74688(17) 0.3903(4) 0.70105(14) 0.0243(6) Uani 1.000000
    H H8a 0.72642(17) 0.4653(4) 0.65418(14) 0.0291(7) Uiso 1.000000
    H H8b 0.78696(17) 0.4913(4) 0.73586(14) 0.0291(7) Uiso 1.000000
    C C9 0.80133(16) 0.1835(4) 0.69386(13) 0.0208(6) Uani 1.000000
    C C10 0.80253(16) 0.1014(4) 0.62496(13) 0.0204(6) Uani 1.000000
    C C11 0.75646(17) 0.2083(4) 0.55691(14) 0.0257(6) Uani 1.000000
    H H11 0.72308(17) 0.3384(4) 0.55740(14) 0.0308(7) Uiso 1.000000
    C C12 0.76034(18) 0.1242(5) 0.49175(14) 0.0294(7) Uani 1.000000
    H H12 0.72945(18) 0.1972(5) 0.44864(14) 0.0353(8) Uiso 1.000000
    C C13 0.81084(18) -0.0732(5) 0.48869(15) 0.0310(7) Uani 1.000000
    H H13 0.81360(18) -0.1278(5) 0.44382(15) 0.0372(8) Uiso 1.000000
    C C14 0.85503(17) -0.1822(4) 0.55102(14) 0.0269(6) Uani 1.000000
    H H14 0.88740(17) -0.3124(4) 0.54841(14) 0.0322(7) Uiso 1.000000
    C C15 0.85289(16) -0.1007(4) 0.62098(14) 0.0216(6) Uani 1.000000
    C C16 0.89943(16) -0.2114(4) 0.68500(14) 0.0225(6) Uani 1.000000
    H H16 0.93082(16) -0.3429(4) 0.68203(14) 0.0270(7) Uiso 1.000000
    C C17 0.90025(16) -0.1302(4) 0.75358(13) 0.0202(6) Uani 1.000000
    C C18 0.94936(16) -0.2430(4) 0.81929(14) 0.0255(6) Uani 1.000000
    H H18 0.98095(16) -0.3741(4) 0.81619(14) 0.0307(7) Uiso 1.000000
    C C19 0.95099(18) -0.1630(4) 0.88627(15) 0.0289(7) Uani 1.000000
    H H19 0.98374(18) -0.2383(4) 0.92840(15) 0.0347(8) Uiso 1.000000
    C C20 0.90250(17) 0.0354(4) 0.89133(15) 0.0287(6) Uani 1.000000
    H H20 0.90346(17) 0.0897(4) 0.93712(15) 0.0344(8) Uiso 1.000000
    C C21 0.85437(17) 0.1482(4) 0.83019(14) 0.0243(6) Uani 1.000000
    H H21 0.82321(17) 0.2784(4) 0.83510(14) 0.0291(7) Uiso 1.000000
    C C22 0.85075(16) 0.0706(4) 0.75862(14) 0.0204(6) Uani 1.000000
    H H1 0.457(2) 0.850(6) 0.9884(19) 0.074(11) Uiso 1.000000
    H H1a 0.635(2) 0.201(5) 0.7113(15) 0.042(9) Uiso 1.000000
loop_
    _atom_site_aniso_label
    _atom_site_aniso_U_11
    _atom_site_aniso_U_22
    _atom_site_aniso_U_33
    _atom_site_aniso_U_12
    _atom_site_aniso_U_13
    _atom_site_aniso_U_23
    O1 0.0321(10) 0.0298(10) 0.0357(12) -0.0061(8) 0.0198(9) -0.0083(9)
    O2 0.0368(11) 0.0274(10) 0.0352(12) -0.0070(9) 0.0172(9) -0.0115(9)
    N1 0.0215(12) 0.0251(12) 0.0322(14) -0.0041(10) 0.0127(10) -0.0071(10)
    C1 0.0234(14) 0.0238(14) 0.0239(15) 0.0007(11) 0.0065(11) 0.0001(11)
    C2 0.0200(13) 0.0223(13) 0.0209(14) 0.0021(11) 0.0053(11) -0.0011(11)
    C3 0.0204(13) 0.0206(13) 0.0275(15) 0.0013(11) 0.0059(11) -0.0024(11)
    C4 0.0197(13) 0.0236(13) 0.0242(14) -0.0003(11) 0.0078(11) 0.0018(11)
    C5 0.0195(13) 0.0207(13) 0.0219(14) 0.0026(10) 0.0051(11) 0.0004(11)
    C6 0.0215(13) 0.0194(13) 0.0251(15) 0.0012(11) 0.0050(11) -0.0012(11)
    C7 0.0185(13) 0.0229(13) 0.0230(14) 0.0015(11) 0.0058(11) 0.0036(11)
    C8 0.0234(13) 0.0218(13) 0.0295(16) -0.0009(11) 0.0105(12) -0.0011(11)
    C9 0.0193(13) 0.0202(13) 0.0241(14) -0.0013(10) 0.0081(11) -0.0007(11)
    C10 0.0147(12) 0.0227(13) 0.0242(15) -0.0019(10) 0.0063(11) -0.0005(11)
    C11 0.0216(13) 0.0277(14) 0.0279(15) 0.0013(11) 0.0076(11) 0.0009(12)
    C12 0.0250(14) 0.0397(16) 0.0215(15) 0.0021(12) 0.0037(12) 0.0020(12)
    C13 0.0267(14) 0.0393(16) 0.0258(16) 0.0018(13) 0.0057(12) -0.0067(13)
    C14 0.0238(13) 0.0287(14) 0.0276(15) 0.0006(12) 0.0066(12) -0.0089(12)
    C15 0.0170(12) 0.0235(13) 0.0239(15) -0.0030(10) 0.0054(11) -0.0043(11)
    C16 0.0202(13) 0.0190(13) 0.0297(15)  0.0000(11) 0.0094(11) -0.0029(11)
    C17 0.0171(12) 0.0212(13) 0.0235(14) -0.0022(10) 0.0076(11) 0.0009(11)
    C18 0.0195(13) 0.0249(14) 0.0318(16) -0.0010(11) 0.0066(11) 0.0024(12)
    C19 0.0234(14) 0.0345(16) 0.0272(16) -0.0043(12) 0.0047(11) 0.0064(12)
    C20 0.0285(15) 0.0338(15) 0.0245(16) -0.0051(12) 0.0087(12) -0.0032(12)
    C21 0.0216(13) 0.0261(14) 0.0268(15) -0.0023(11) 0.0096(11) -0.0029(12)
    C22 0.0181(12) 0.0203(13) 0.0242(14) -0.0054(10) 0.0085(11) -0.0030(11)
loop_
    _geom_bond_atom_site_label_1
    _geom_bond_atom_site_label_2
    _geom_bond_site_symmetry_2
    _geom_bond_distance
    _geom_bond_publ_flag
    O1 C1 . 1.325(3) ?
    O1 H1 . 1.05(4) ?
    O2 C1 . 1.238(3) ?
    N1 C5 . 1.372(3) ?
    N1 C8 . 1.457(3) ?
    N1 H1a . 0.92(3) ?
    C1 C2 . 1.465(3) ?
    C2 C3 . 1.392(3) ?
    C2 C7 . 1.401(3) ?
    C3 H3 . 0.9300 ?
    C3 C4 . 1.379(3) ?
    C4 H4 . 0.9300 ?
    C4 C5 . 1.408(3) ?
    C5 C6 . 1.408(3) ?
    C6 H6 . 0.9300 ?
    C6 C7 . 1.375(3) ?
    C7 H7 . 0.9300 ?
    C8 H8a . 0.9700 ?
    C8 H8b . 0.9700 ?
    C8 C9 . 1.515(3) ?
    C9 C10 . 1.411(3) ?
    C9 C22 . 1.418(3) ?
    C10 C11 . 1.436(3) ?
    C10 C15 . 1.443(3) ?
    C11 H11 . 0.9300 ?
    C11 C12 . 1.360(3) ?
    C12 H12 . 0.9300 ?
    C12 C13 . 1.418(4) ?
    C13 H13 . 0.9300 ?
    C13 C14 . 1.353(4) ?
    C14 H14 . 0.9300 ?
    C14 C15 . 1.433(3) ?
    C15 C16 . 1.390(3) ?
    C16 H16 . 0.9300 ?
    C16 C17 . 1.395(3) ?
    C17 C18 . 1.429(3) ?
    C17 C22 . 1.435(3) ?
    C18 H18 . 0.9300 ?
    C18 C19 . 1.360(4) ?
    C19 H19 . 0.9300 ?
    C19 C20 . 1.414(4) ?
    C20 H20 . 0.9300 ?
    C20 C21 . 1.363(3) ?
    C21 H21 . 0.9300 ?
    C21 C22 . 1.431(3) ?
loop_
    _geom_angle_atom_site_label_1
    _geom_angle_atom_site_label_2
    _geom_angle_atom_site_label_3
    _geom_angle_site_symmetry_1
    _geom_angle_site_symmetry_3
    _geom_angle
    _geom_angle_publ_flag
    H1 O1 C1 . . 106.6(18) ?
    C8 N1 C5 . . 124.4(2) ?
    H1a N1 C5 . . 115.7(18) ?
    H1a N1 C8 . . 119.8(18) ?
    O2 C1 O1 . . 122.5(2) ?
    C2 C1 O1 . . 115.1(2) ?
    C2 C1 O2 . . 122.5(2) ?
    C3 C2 C1 . . 119.9(2) ?
    C7 C2 C1 . . 121.9(2) ?
    C7 C2 C3 . . 118.2(2) ?
    H3 C3 C2 . . 119.07(15) ?
    C4 C3 C2 . . 121.9(2) ?
    C4 C3 H3 . . 119.07(15) ?
    H4 C4 C3 . . 120.11(15) ?
    C5 C4 C3 . . 119.8(2) ?
    C5 C4 H4 . . 120.11(14) ?
    C4 C5 N1 . . 122.1(2) ?
    C6 C5 N1 . . 119.3(2) ?
    C6 C5 C4 . . 118.6(2) ?
    H6 C6 C5 . . 119.71(14) ?
    C7 C6 C5 . . 120.6(2) ?
    C7 C6 H6 . . 119.71(15) ?
    C6 C7 C2 . . 121.0(2) ?
    H7 C7 C2 . . 119.49(14) ?
    H7 C7 C6 . . 119.49(15) ?
    H8a C8 N1 . . 109.44(13) ?
    H8b C8 N1 . . 109.44(13) ?
    H8b C8 H8a . . 108.0 ?
    C9 C8 N1 . . 111.0(2) ?
    C9 C8 H8a . . 109.44(14) ?
    C9 C8 H8b . . 109.44(13) ?
    C10 C9 C8 . . 121.6(2) ?
    C22 C9 C8 . . 118.2(2) ?
    C22 C9 C10 . . 120.2(2) ?
    C11 C10 C9 . . 123.8(2) ?
    C15 C10 C9 . . 119.4(2) ?
    C15 C10 C11 . . 116.8(2) ?
    H11 C11 C10 . . 119.13(14) ?
    C12 C11 C10 . . 121.7(2) ?
    C12 C11 H11 . . 119.13(16) ?
    H12 C12 C11 . . 119.57(16) ?
    C13 C12 C11 . . 120.9(3) ?
    C13 C12 H12 . . 119.57(16) ?
    H13 C13 C12 . . 119.99(16) ?
    C14 C13 C12 . . 120.0(3) ?
    C14 C13 H13 . . 119.99(16) ?
    H14 C14 C13 . . 119.39(16) ?
    C15 C14 C13 . . 121.2(2) ?
    C15 C14 H14 . . 119.39(15) ?
    C14 C15 C10 . . 119.3(2) ?
    C16 C15 C10 . . 119.6(2) ?
    C16 C15 C14 . . 121.1(2) ?
    H16 C16 C15 . . 119.16(14) ?
    C17 C16 C15 . . 121.7(2) ?
    C17 C16 H16 . . 119.16(14) ?
    C18 C17 C16 . . 121.5(2) ?
    C22 C17 C16 . . 119.5(2) ?
    C22 C17 C18 . . 119.0(2) ?
    H18 C18 C17 . . 119.22(15) ?
    C19 C18 C17 . . 121.6(2) ?
    C19 C18 H18 . . 119.22(16) ?
    H19 C19 C18 . . 120.26(16) ?
    C20 C19 C18 . . 119.5(3) ?
    C20 C19 H19 . . 120.26(16) ?
    H20 C20 C19 . . 119.47(16) ?
    C21 C20 C19 . . 121.1(3) ?
    C21 C20 H20 . . 119.47(16) ?
    H21 C21 C20 . . 119.29(16) ?
    C22 C21 C20 . . 121.4(2) ?
    C22 C21 H21 . . 119.29(14) ?
    C17 C22 C9 . . 119.6(2) ?
    C21 C22 C9 . . 123.0(2) ?
    C21 C22 C17 . . 117.4(2) ?
loop_
    _geom_torsion_atom_site_label_1
    _geom_torsion_atom_site_label_2
    _geom_torsion_atom_site_label_3
    _geom_torsion_atom_site_label_4
    _geom_torsion_site_symmetry_1
    _geom_torsion_site_symmetry_2
    _geom_torsion_site_symmetry_3
    _geom_torsion_site_symmetry_4
    _geom_torsion
    _geom_torsion_publ_flag
    C8 N1 C5 C4 . . . . 8.8(4) no
    C8 N1 C5 C6 . . . . -169.8(2) no
    C5 N1 C8 C9 . . . . 142.6(2) no
    O1 C1 C2 C3 . . . . 176.1(2) no
    O1 C1 C2 C7 . . . . -4.8(4) no
    O2 C1 C2 C3 . . . . -3.8(4) no
    O2 C1 C2 C7 . . . . 175.3(2) no
    C1 C2 C3 C4 . . . . 179.2(2) no
    C7 C2 C3 C4 . . . . 0.1(4) no
    C1 C2 C7 C6 . . . . -179.1(2) no
    C3 C2 C7 C6 . . . . 0.0(4) no
    C2 C3 C4 C5 . . . . -0.8(4) no
    C3 C4 C5 N1 . . . . -177.2(2) no
    C3 C4 C5 C6 . . . . 1.4(4) no
    N1 C5 C6 C7 . . . . 177.3(2) no
    C4 C5 C6 C7 . . . . -1.4(4) no
    C5 C6 C7 C2 . . . . 0.7(4) no
    N1 C8 C9 C10 . . . . 109.5(3) no
    N1 C8 C9 C22 . . . . -69.6(3) no
    C8 C9 C10 C11 . . . . 2.5(4) no
    C8 C9 C10 C15 . . . . -177.9(2) no
    C22 C9 C10 C11 . . . . -178.4(2) no
    C22 C9 C10 C15 . . . . 1.3(4) no
    C8 C9 C22 C17 . . . . 177.8(2) no
    C8 C9 C22 C21 . . . . -2.5(4) no
    C10 C9 C22 C17 . . . . -1.4(4) no
    C10 C9 C22 C21 . . . . 178.3(2) no
    C9 C10 C11 C12 . . . . 179.3(3) no
    C15 C10 C11 C12 . . . . -0.3(4) no
    C9 C10 C15 C14 . . . . -179.2(2) no
    C9 C10 C15 C16 . . . . 0.0(4) no
    C11 C10 C15 C14 . . . . 0.4(3) no
    C11 C10 C15 C16 . . . . 179.6(2) no
    C10 C11 C12 C13 . . . . -0.3(4) no
    C11 C12 C13 C14 . . . . 0.8(4) no
    C12 C13 C14 C15 . . . . -0.7(4) no
    C13 C14 C15 C10 . . . . 0.1(4) no
    C13 C14 C15 C16 . . . . -179.1(3) no
    C10 C15 C16 C17 . . . . -1.1(4) no
    C14 C15 C16 C17 . . . . 178.0(2) no
    C15 C16 C17 C18 . . . . -179.1(2) no
    C15 C16 C17 C22 . . . . 1.0(4) no
    C16 C17 C18 C19 . . . . 179.4(2) no
    C22 C17 C18 C19 . . . . -0.7(4) no
    C16 C17 C22 C9 . . . . 0.3(4) no
    C16 C17 C22 C21 . . . . -179.5(2) no
    C18 C17 C22 C9 . . . . -179.7(2) no
    C18 C17 C22 C21 . . . . 0.6(4) no
    C17 C18 C19 C20 . . . . 0.5(4) no
    C18 C19 C20 C21 . . . . -0.2(4) no
    C19 C20 C21 C22 . . . . 0.1(4) no
    C20 C21 C22 C9 . . . . 179.9(3) no
    C20 C21 C22 C17 . . . . -0.4(4) no
loop_
    _geom_hbond_atom_site_label_D
    _geom_hbond_atom_site_label_H
    _geom_hbond_atom_site_label_A
    _geom_hbond_site_symmetry_A
    _geom_hbond_distance_DH
    _geom_hbond_distance_HA
    _geom_hbond_distance_DA
    _geom_hbond_angle_DHA
    O1 H1 O2 3_677 1.05(4) 1.58(3) 2.621(3) 172(3)
    N1 H1A Cg1 2_646 0.93(3) 3.493 4.140 129
    C4 H4 Cg4 1_565 0.93 2.983(3) 3.752(3) 141.0(2)
    C6 H6 Cg1 2_646 0.93 2.690(3) 3.410(3) 134.8(2)
    C16 H16 Cg4 2_746 0.93 2.826(3) 3.644(3) 147.4(3)
    C18 H18 Cg2 2_746 0.93 2.685(3) 3.452(3) 140.3(2)
