# Supplementary material for: Crystal structure and Hirshfeld surface analysis of 4-{[(anthracen-9-yl)meth­yl]amino}­benzoic acid
Source: Acta Crystallogr E Crystallogr Commun. 2020 Jan 1;76(Pt 1):62–5. doi: 10.1107/S2056989019016207 (PMC6944086; doi:10.1107/S2056989019016207)
Supplement: Supplementary file 2 [file e-76-00062-Isup2.hkl]

data_I
_computing_structure_refinement   'olex2.refine (Bourhis et al., 2015)'
_shelx_refln_list_code            4
loop_
  _space_group_symop_id
  _space_group_symop_operation_xyz
  1  x,y,z
  2  -x,y+1/2,-z+1/2
  3  -x,-y,-z
  4  x,-y-1/2,z-1/2

_space_group_crystal_system       monoclinic
_space_group_IT_number            14
_space_group_name_H-M_alt         'P 1 21/c 1'
_space_group_name_Hall            '-P 2ybc'
_symmetry_space_group_name_H-M    'P 1 21/c 1'
_symmetry_space_group_name_Hall   '-P 2ybc'
_symmetry_Int_Tables_number       14
_cell_length_a                    14.985(2)
_cell_length_b                    6.0116(9)
_cell_length_c                    19.106(3)
_cell_angle_alpha                 90
_cell_angle_beta                  106.796(5)
_cell_angle_gamma                 90
_cell_volume                      1647.7(4)
loop_
  _refln_index_h
  _refln_index_k
  _refln_index_l
  _refln_F_squared_calc
  _refln_F_squared_meas
  _refln_F_squared_sigma
  _refln_F_squared_weight
  _refln_observed_status
-17 0 2 139.391 135.255 21.202 16.719 o
-17 0 4 16.984 67.280 27.881 12.670 o
-17 0 6 125.298 120.750 22.372 15.930 o
-17 0 8 8.051 -14.144 13.357 56.001 o
-17 0 10 11.372 16.647 22.870 19.180 o
-17 0 12 15.476 -5.918 13.555 53.105 o
-17 1 1 24.022 25.590 25.538 15.193 o
-17 1 2 19.630 14.567 21.485 21.453 o
-17 1 3 14.605 37.245 11.020 72.002 o
-17 1 4 122.792 85.772 13.840 32.383 o
-17 1 5 116.945 90.775 29.642 10.256 o
-17 1 6 20.123 2.665 8.612 117.188 o
-17 1 7 25.757 13.548 10.565 77.593 o
-17 1 8 38.361 11.342 10.491 74.113 o
-17 1 9 14.240 17.454 12.243 62.493 o
-17 1 10 0.178 -13.349 11.598 76.272 o
-17 1 11 34.595 48.117 12.771 50.876 o
-17 1 12 54.339 42.816 13.925 41.890 o
-17 2 4 71.045 31.451 14.778 36.946 o
-17 2 5 203.167 189.614 26.025 10.936 o
-17 2 6 515.754 586.248 55.940 2.436 o
-17 2 7 15.421 8.354 12.540 60.577 o
-17 2 8 7.062 2.814 14.084 50.441 o
-16 0 2 176.014 202.741 27.572 10.283 o
-16 0 4 31.666 2.768 13.303 51.848 o
-16 0 6 419.468 447.368 41.039 4.190 o
-16 0 8 0.305 3.176 10.858 86.241 o
-16 0 10 3.541 -10.954 17.971 31.581 o
-16 0 12 180.139 176.417 30.381 8.918 o
-16 0 14 387.433 432.599 60.021 2.388 o
-16 1 1 7.294 15.632 7.615 152.422 o
-16 1 2 95.476 83.461 18.772 22.677 o
-16 1 3 11.587 15.099 6.523 188.409 o
-16 1 4 269.577 283.267 19.785 12.919 o
-16 1 5 46.591 69.040 14.575 38.361 o
-16 1 6 7.494 2.831 8.981 119.198 o
-16 1 7 1.639 -13.942 7.604 174.570 o
-16 1 8 125.975 143.605 21.570 16.538 o
-16 1 9 112.201 134.921 20.162 18.842 o
-16 1 10 0.007 3.621 16.885 35.874 o
-16 1 11 1.385 1.790 10.164 98.064 o
-16 1 12 234.619 236.107 40.888 5.136 o
-16 1 13 14.807 26.084 11.718 66.272 o
-16 1 14 389.597 428.901 56.323 2.653 o
-16 1 15 6.565 10.158 11.197 77.459 o
-16 2 1 60.898 70.432 15.685 32.830 o
-16 2 2 33.911 17.471 18.756 27.067 o
-16 2 3 154.554 125.117 25.567 12.396 o
-16 2 4 13.275 8.123 16.386 36.761 o
-16 2 5 67.247 54.196 14.936 35.597 o
-16 2 6 104.257 99.672 18.303 22.810 o
-16 2 7 5.869 4.872 10.688 86.031 o
-16 2 8 33.753 39.822 8.977 88.686 o
-16 2 9 9.427 8.711 19.216 27.177 o
-16 2 10 0.799 16.861 12.236 66.071 o
-16 2 11 0.002 -32.374 8.952 128.135 o
-16 2 12 0.990 5.356 9.874 102.940 o
-16 2 13 75.335 47.981 13.770 39.664 o
-16 3 3 314.926 381.669 35.936 5.608 o
-16 3 4 102.150 119.346 20.641 18.734 o
-16 3 5 19.050 -9.847 12.903 57.563 o
-16 3 6 231.944 210.460 30.993 8.094 o
-16 3 7 76.545 70.218 17.499 26.646 o
-16 3 8 1.116 3.637 11.046 82.932 o
-16 3 9 20.337 8.462 13.823 49.716 o
-15 0 2 2.226 11.785 14.788 45.903 o
-15 0 4 127.738 124.426 30.334 9.612 o
-15 0 6 50.530 44.846 14.473 39.709 o
-15 0 8 112.498 48.535 16.405 27.815 o
-15 0 10 17.737 16.253 15.588 39.600 o
-15 0 12 400.433 461.718 45.377 3.661 o
-15 0 14 330.309 291.010 38.284 5.238 o
-15 0 16 61.011 83.857 22.053 18.385 o
-15 1 1 13.345 9.941 7.507 151.489 o
-15 1 2 9.208 4.190 4.571 368.399 o
-15 1 3 0.491 -11.812 6.469 243.650 o
-15 1 4 77.227 47.284 10.636 55.920 o
-15 1 5 287.036 261.357 21.882 11.524 o
-15 1 6 673.357 629.490 31.524 4.138 o
-15 1 7 44.086 40.808 13.923 43.363 o
-15 1 8 256.744 243.172 26.504 9.666 o
-15 1 9 116.304 117.530 15.798 26.758 o
-15 1 10 7.314 -1.516 6.198 239.317 o
-15 1 11 51.939 46.482 19.416 24.003 o
-15 1 12 399.976 439.593 31.624 5.950 o
-15 1 13 160.877 203.336 21.765 14.758 o
-15 1 14 351.030 372.863 29.248 7.109 o
-15 1 15 28.189 26.449 11.360 65.924 o
-15 1 16 32.595 -0.905 13.531 50.373 o
-15 2 1 1.066 -9.651 9.704 108.299 o
-15 2 2 7.590 5.445 9.974 97.009 o
-15 2 3 79.234 80.183 17.263 26.782 o
-15 2 4 182.182 194.322 24.209 12.422 o
-15 2 5 22.145 1.914 9.588 96.460 o
-15 2 6 628.408 696.251 43.928 3.029 o
-15 2 7 22.116 11.453 10.947 74.702 o
-15 2 8 83.070 56.714 11.062 51.009 o
-15 2 9 0.005 10.144 10.952 83.448 o
-15 2 10 28.697 3.433 7.553 134.474 o
-15 2 11 142.771 146.056 21.769 15.864 o
-15 2 12 105.885 76.456 15.242 30.316 o
-15 2 13 120.065 101.195 20.943 18.055 o
-15 2 14 4.960 9.873 10.400 89.860 o
-15 2 15 1.046 29.337 8.493 125.380 o
-15 3 1 110.033 147.233 22.832 15.476 o
-15 3 2 105.052 130.435 22.628 15.999 o
-15 3 3 58.683 21.555 17.186 30.030 o
-15 3 4 53.202 40.575 19.698 23.467 o
-15 3 5 55.361 38.767 16.288 32.518 o
-15 3 6 170.552 188.655 25.400 11.805 o
-15 3 7 99.643 124.551 21.710 17.302 o
-15 3 8 5.385 -14.057 11.180 80.043 o
-15 3 9 17.636 0.305 8.346 127.160 o
-15 3 10 2.476 -16.281 11.307 79.376 o
-15 3 11 0.005 1.412 7.757 169.435 o
-15 3 12 63.882 18.471 12.786 48.265 o
-15 3 13 22.347 25.083 10.022 83.669 o
-14 0 2 0.810 -11.463 13.995 52.292 o
-14 0 4 275.273 299.004 38.175 5.464 o
-14 0 6 38.391 31.397 12.734 51.948 o
-14 0 8 3.241 12.683 10.061 95.849 o
-14 0 10 0.033 -8.995 17.345 34.128 o
-14 0 12 363.531 370.912 97.151 1.022 o
-14 0 14 22.118 11.637 15.321 40.679 o
-14 0 16 35.281 8.954 15.023 40.864 o
-14 0 18 63.842 78.373 22.630 17.573 o
-14 1 1 30.044 33.419 11.425 63.819 o
-14 1 2 42.911 39.457 7.067 112.178 o
-14 1 3 12.498 28.103 7.946 128.509 o
-14 1 4 71.843 79.162 10.285 55.592 o
-14 1 5 202.263 220.974 16.027 19.169 o
-14 1 6 374.601 380.690 25.331 8.055 o
-14 1 7 84.602 70.785 13.561 38.054 o
-14 1 8 74.074 70.260 13.641 39.010 o
-14 1 9 282.303 293.892 33.973 6.489 o
-14 1 10 155.933 155.543 18.891 18.723 o
-14 1 11 40.406 29.712 9.966 75.697 o
-14 1 12 239.100 211.655 21.865 12.905 o
-14 1 13 332.701 338.900 29.154 7.419 o
-14 1 14 101.516 106.204 16.002 27.628 o
-14 1 15 12.562 20.635 10.832 77.961 o
-14 1 16 58.596 44.287 12.043 51.348 o
-14 1 17 10.673 0.389 12.896 59.343 o
-14 1 18 31.870 19.091 11.762 62.210 o
-14 2 1 58.327 63.612 14.420 38.023 o
-14 2 2 19.337 25.197 12.630 57.094 o
-14 2 3 0.422 -14.848 9.882 104.873 o
-14 2 4 135.605 139.446 20.435 17.686 o
-14 2 5 396.781 388.819 32.441 5.938 o
-14 2 6 362.744 381.112 21.346 9.597 o
-14 2 7 191.918 197.818 15.049 21.395 o
-14 2 8 532.121 577.021 27.525 5.497 o
-14 2 9 24.689 23.637 12.089 60.566 o
-14 2 10 23.640 37.018 10.225 77.938 o
-14 2 11 117.983 88.713 13.549 33.545 o
-14 2 12 0.099 14.082 8.864 123.769 o
-14 2 13 934.123 970.533 44.362 2.203 o
-14 2 14 83.756 80.854 15.379 31.503 o
-14 2 15 0.002 -5.761 9.445 115.106 o
-14 2 16 5.563 1.384 8.347 139.687 o
-14 2 17 4.891 20.896 17.539 32.375 o
-14 3 1 15.712 26.895 12.542 58.410 o
-14 3 2 33.890 7.997 9.471 90.059 o
-14 3 3 126.460 144.800 28.794 10.416 o
-14 3 4 859.755 890.701 48.501 2.188 o
-14 3 5 412.823 381.462 33.648 5.612 o
-14 3 6 3.181 1.831 10.869 85.107 o
-14 3 7 36.229 36.392 15.002 39.371 o
-14 3 8 37.125 37.121 11.926 57.408 o
-14 3 9 0.057 3.059 6.858 213.898 o
-14 3 10 39.458 36.946 10.705 67.194 o
-14 3 11 3.381 2.952 8.122 148.948 o
-14 3 12 1.506 -6.509 16.212 38.931 o
-14 3 13 1.495 -8.255 8.932 127.251 o
-14 3 14 0.020 -0.331 8.715 135.181 o
-14 3 15 6.228 -3.248 11.474 75.789 o
-14 4 1 10.929 11.730 20.492 23.857 o
-14 4 2 34.457 11.866 14.037 46.036 o
-14 4 3 2.998 -11.568 9.841 104.059 o
-14 4 4 436.880 425.891 49.666 3.164 o
-14 4 5 265.351 192.805 25.413 10.431 o
-14 4 6 247.000 203.419 43.756 4.590 o
-14 4 7 117.920 110.017 34.708 7.681 o
-14 4 8 30.669 21.822 14.385 43.929 o
-14 4 9 0.026 -5.004 13.925 52.946 o
-14 4 10 18.176 23.576 15.739 38.495 o
-14 4 11 0.437 -3.195 9.082 124.073 o
-13 0 2 16.156 19.206 7.695 136.080 o
-13 0 4 361.674 372.751 33.072 6.042 o
-13 0 6 1036.250 1100.480 59.858 1.502 o
-13 0 8 13.355 6.728 11.482 72.186 o
-13 0 10 278.247 252.994 32.384 7.114 o
-13 0 12 963.103 952.794 86.986 0.995 o
-13 0 14 45.972 65.938 16.725 30.806 o
-13 0 16 86.331 104.458 23.849 15.317 o
-13 0 18 15.880 -17.051 18.395 29.484 o
-13 1 1 75.948 75.956 7.612 73.921 o
-13 1 2 3.945 4.444 6.328 234.279 o
-13 1 3 51.182 33.652 6.915 110.045 o
-13 1 4 101.386 94.098 12.039 40.256 o
-13 1 5 179.773 166.484 15.398 22.338 o
-13 1 6 41.216 17.481 9.821 79.562 o
-13 1 7 152.425 212.512 18.846 17.918 o
-13 1 8 10.887 3.162 6.912 185.045 o
-13 1 9 45.380 72.724 11.765 52.899 o
-13 1 10 965.183 1007.850 42.442 2.206 o
-13 1 11 76.773 49.643 12.750 43.952 o
-13 1 12 345.492 359.230 27.989 7.590 o
-13 1 13 56.617 54.300 11.849 51.956 o
-13 1 14 15.146 13.784 8.680 115.155 o
-13 1 15 0.313 -1.237 8.059 157.632 o
-13 1 16 0.281 1.280 8.272 148.830 o
-13 1 17 0.995 -12.741 9.117 122.643 o
-13 1 18 88.684 88.670 16.424 28.011 o
-13 1 19 172.971 157.491 21.919 14.862 o
-13 2 1 2.896 6.694 7.482 171.666 o
-13 2 2 25.994 31.796 10.177 78.624 o
-13 2 3 1.269 -18.259 6.212 260.839 o
-13 2 4 86.068 82.297 16.524 28.133 o
-13 2 5 135.906 150.966 7.311 46.168 o
-13 2 6 2.011 -3.672 4.714 437.970 o
-13 2 7 222.518 212.909 18.170 16.343 o
-13 2 8 700.738 703.464 29.464 4.084 o
-13 2 9 325.181 273.272 30.161 7.419 o
-13 2 10 27.563 31.953 14.095 45.265 o
-13 2 11 263.207 293.635 26.239 9.418 o
-13 2 12 74.697 92.153 14.748 33.767 o
-13 2 13 388.410 435.726 31.004 6.173 o
-13 2 14 28.017 13.786 9.305 94.305 o
-13 2 15 60.050 57.353 13.721 41.191 o
-13 2 16 95.128 76.001 16.300 28.316 o
-13 2 17 0.018 0.388 9.883 104.994 o
-13 2 18 55.905 50.459 14.853 37.221 o
-13 3 1 44.340 21.856 11.944 57.364 o
-13 3 2 13.249 2.575 11.943 67.703 o
-13 3 3 152.008 146.423 21.381 16.043 o
-13 3 4 139.488 139.296 20.960 16.942 o
-13 3 5 35.406 19.130 10.192 77.193 o
-13 3 6 18.780 28.231 10.525 77.950 o
-13 3 7 0.633 -6.666 4.519 493.520 o
-13 3 8 3.420 1.081 5.421 322.862 o
-13 3 9 53.371 49.498 7.724 91.161 o
-13 3 10 125.282 119.467 14.693 28.575 o
-13 3 11 80.475 63.996 12.303 44.420 o
-13 3 12 0.078 -2.115 7.709 172.627 o
-13 3 13 0.542 -2.077 8.907 128.896 o
-13 3 14 0.106 20.833 9.949 97.359 o
-13 3 15 0.001 -3.189 9.849 105.851 o
-13 3 16 2.844 8.908 11.191 79.155 o
-13 4 1 3.468 7.391 11.503 75.101 o
-13 4 2 74.834 47.635 15.736 32.457 o
-13 4 3 296.010 258.276 40.795 4.921 o
-13 4 4 24.116 19.674 13.692 49.096 o
-13 4 5 304.871 257.919 40.866 4.879 o
-13 4 6 47.051 27.051 12.204 54.311 o
-13 4 7 2.335 15.149 11.188 78.212 o
-13 4 8 30.823 47.031 13.738 45.757 o
-13 4 9 15.339 5.540 12.616 60.240 o
-13 4 10 2.848 13.213 8.666 126.888 o
-13 4 11 3.935 15.265 19.734 25.891 o
-13 4 12 0.314 15.003 16.108 38.852 o
-13 4 13 5.583 -15.827 9.685 105.615 o
-12 0 2 56.741 61.828 13.295 43.332 o
-12 0 4 3332.990 3440.670 180.632 0.174 o
-12 0 6 0.105 21.001 9.771 100.648 o
-12 0 8 11.580 6.991 14.169 48.867 o
-12 0 10 825.323 820.723 51.016 2.166 o
-12 0 12 769.533 717.582 51.839 2.267 o
-12 0 14 213.527 216.687 31.144 8.152 o
-12 0 16 66.032 106.599 21.226 19.159 o
-12 0 18 73.425 85.383 19.350 22.459 o
-12 0 20 341.931 293.781 37.077 5.437 o
-12 1 1 1.409 2.653 5.810 289.869 o
-12 1 2 206.328 223.484 13.626 21.813 o
-12 1 3 12.851 15.284 6.123 204.058 o
-12 1 4 206.661 204.314 14.209 21.569 o
-12 1 5 0.888 -6.342 4.058 603.607 o
-12 1 6 7.682 12.737 5.870 237.851 o
-12 1 7 36.167 35.522 13.828 45.313 o
-12 1 8 411.731 433.620 26.601 7.089 o
-12 1 9 19.406 11.997 9.973 88.922 o
-12 1 10 1199.740 1174.820 45.550 1.693 o
-12 1 11 393.601 388.097 26.852 7.378 o
-12 1 12 1007.880 1076.150 44.407 2.020 o
-12 1 13 1.034 6.995 7.616 168.955 o
-12 1 14 20.211 29.807 12.515 57.344 o
-12 1 15 54.130 37.144 11.260 58.432 o
-12 1 16 3.591 -10.049 8.063 152.785 o
-12 1 17 7.891 28.472 10.976 76.421 o
-12 1 18 123.149 186.575 20.823 16.899 o
-12 1 19 83.736 123.614 18.871 22.142 o
-12 1 20 1.767 -3.660 9.999 101.611 o
-12 2 1 16.745 8.215 8.849 112.388 o
-12 2 2 120.478 122.442 17.423 23.133 o
-12 2 3 37.994 32.571 11.095 64.687 o
-12 2 4 248.550 241.901 26.209 9.917 o
-12 2 5 32.463 38.303 4.662 185.048 o
-12 2 6 51.508 63.001 9.449 70.355 o
-12 2 7 94.682 98.451 10.207 48.808 o
-12 2 8 642.028 679.505 28.780 4.463 o
-12 2 9 25.015 25.416 8.245 111.406 o
-12 2 10 8.491 -5.783 7.263 177.124 o
-12 2 11 482.489 499.509 29.070 5.778 o
-12 2 12 569.343 547.667 31.063 4.836 o
-12 2 13 33.943 30.513 11.954 58.683 o
-12 2 14 120.696 96.791 20.981 18.050 o
-12 2 15 33.542 21.918 9.575 85.219 o
-12 2 16 17.850 25.227 13.042 54.205 o
-12 2 17 20.491 19.691 10.101 84.662 o
-12 2 18 72.508 94.980 15.250 32.238 o
-12 2 19 3.988 -0.963 15.042 44.899 o
-12 3 1 517.953 554.204 53.371 2.629 o
-12 3 2 18.587 35.256 11.136 69.765 o
-12 3 3 520.981 494.018 35.123 4.592 o
-12 3 4 1333.970 1359.380 64.429 1.133 o
-12 3 5 106.577 65.789 15.009 31.340 o
-12 3 6 97.490 114.519 17.400 24.537 o
-12 3 7 71.695 59.262 10.763 55.000 o
-12 3 8 33.509 20.467 12.063 59.077 o
-12 3 9 50.952 37.588 12.598 49.974 o
-12 3 10 47.074 42.378 11.934 54.587 o
-12 3 11 2.314 -8.606 7.465 179.723 o
-12 3 12 742.684 687.669 41.498 2.972 o
-12 3 13 126.562 129.312 15.900 25.533 o
-12 3 14 14.836 5.805 14.363 47.240 o
-12 3 15 28.600 31.549 10.543 73.399 o
-12 3 16 1.411 -0.654 9.389 115.349 o
-12 3 17 107.332 89.264 13.466 34.857 o
-12 4 1 14.511 21.602 11.825 65.908 o
-12 4 2 449.898 446.680 42.309 3.933 o
-12 4 3 459.946 446.470 34.016 5.144 o
-12 4 4 0.150 -11.662 10.640 90.626 o
-12 4 5 4.951 5.895 10.452 89.989 o
-12 4 6 54.185 54.678 10.579 61.318 o
-12 4 7 12.464 10.253 11.088 76.682 o
-12 4 8 27.581 11.478 7.263 138.777 o
-12 4 9 154.483 138.353 17.736 20.709 o
-12 4 10 6.586 10.878 9.249 110.441 o
-12 4 11 95.428 104.786 16.500 26.891 o
-12 4 12 140.824 108.724 27.987 10.965 o
-12 4 13 24.607 -5.821 12.121 63.221 o
-12 4 14 32.934 7.471 11.205 68.893 o
-12 4 15 1.396 -32.710 10.360 94.910 o
-12 5 1 26.903 20.103 14.066 46.350 o
-12 5 2 17.900 26.257 12.744 56.379 o
-12 5 3 0.486 -2.058 10.206 98.295 o
-12 5 4 11.629 14.464 10.270 87.571 o
-12 5 5 32.182 23.170 12.591 54.952 o
-12 5 6 41.940 67.222 18.549 25.986 o
-12 5 7 100.015 47.305 18.991 22.835 o
-12 5 8 21.680 16.925 15.755 38.409 o
-12 5 9 62.763 34.020 17.582 28.259 o
-11 0 2 596.254 624.976 31.385 4.489 o
-11 0 4 92.372 111.464 18.427 22.847 o
-11 0 6 100.180 133.100 19.979 19.533 o
-11 0 8 149.493 154.991 23.053 14.338 o
-11 0 10 5.372 1.194 8.400 138.354 o
-11 0 12 38.867 21.378 19.743 24.324 o
-11 0 14 1313.690 1374.530 147.007 0.388 o
-11 0 16 0.369 6.229 15.746 41.062 o
-11 0 18 251.012 242.664 31.750 7.549 o
-11 0 20 240.082 223.570 31.031 7.965 o
-11 1 1 43.277 48.033 6.240 122.383 o
-11 1 2 237.189 254.106 13.547 19.549 o
-11 1 3 47.034 43.037 7.096 106.689 o
-11 1 4 61.736 81.420 8.854 68.398 o
-11 1 5 495.581 539.095 22.643 6.802 o
-11 1 6 1.943 3.802 4.258 501.485 o
-11 1 7 42.105 40.450 8.346 92.486 o
-11 1 8 446.807 425.136 25.717 7.048 o
-11 1 9 427.091 404.794 30.678 6.099 o
-11 1 10 22.226 2.516 8.238 124.275 o
-11 1 11 915.998 901.094 57.105 1.774 o
-11 1 12 1592.380 1712.820 73.184 0.835 o
-11 1 13 148.538 137.096 17.161 21.887 o
-11 1 14 0.021 3.051 8.040 156.568 o
-11 1 15 139.980 134.195 19.418 18.953 o
-11 1 16 62.544 63.520 11.190 53.887 o
-11 1 17 90.446 80.752 12.458 41.041 o
-11 1 18 0.063 -9.193 8.251 150.727 o
-11 1 19 25.816 24.447 10.653 74.460 o
-11 1 20 15.682 26.461 14.656 44.045 o
-11 2 1 10.858 5.406 8.221 135.124 o
-11 2 2 118.051 99.652 16.708 25.247 o
-11 2 3 2.032 9.123 7.269 180.497 o
-11 2 4 482.328 502.724 34.335 4.858 o
-11 2 5 50.800 47.531 7.202 100.476 o
-11 2 6 31.226 21.560 6.570 146.130 o
-11 2 7 413.255 436.887 28.370 6.620 o
-11 2 8 195.095 210.634 19.456 15.969 o
-11 2 9 236.806 276.153 26.848 9.541 o
-11 2 10 85.027 70.983 10.994 49.546 o
-11 2 11 41.779 44.445 10.603 66.243 o
-11 2 12 145.959 180.191 18.802 18.755 o
-11 2 13 101.592 104.620 13.710 33.896 o
-11 2 14 40.296 28.993 9.074 86.769 o
-11 2 15 12.816 14.106 13.492 52.801 o
-11 2 16 21.300 26.261 9.494 91.582 o
-11 2 17 2.371 -11.479 9.119 121.365 o
-11 2 18 79.056 42.852 15.395 33.427 o
-11 2 19 12.474 16.409 11.849 66.962 o
-11 2 20 24.374 6.085 22.978 18.828 o
-11 3 1 1435.610 1517.150 62.164 1.072 o
-11 3 2 160.241 164.063 20.698 16.328 o
-11 3 3 2.578 0.926 8.268 146.218 o
-11 3 4 830.686 793.064 41.385 2.683 o
-11 3 5 89.860 92.342 13.743 35.619 o
-11 3 6 4.927 -4.119 3.490 675.737 o
-11 3 7 0.113 -6.558 4.933 420.671 o
-11 3 8 132.137 124.894 11.354 36.480 o
-11 3 9 111.532 78.158 10.600 45.756 o
-11 3 10 2.221 -6.389 5.610 312.808 o
-11 3 11 25.577 31.558 7.602 121.577 o
-11 3 12 116.854 97.515 12.506 36.428 o
-11 3 13 35.864 35.315 9.301 84.434 o
-11 3 14 10.261 0.168 7.111 180.327 o
-11 3 15 104.127 85.639 12.534 38.609 o
-11 3 16 13.434 14.178 11.206 74.176 o
-11 3 17 23.299 6.698 13.548 51.246 o
-11 3 18 497.296 524.218 58.862 2.307 o
-11 4 1 2.181 16.670 9.331 109.745 o
-11 4 2 3.776 26.335 11.861 67.897 o
-11 4 3 202.313 207.409 23.406 12.541 o
-11 4 4 263.919 241.293 22.358 11.832 o
-11 4 5 293.482 205.890 21.892 11.901 o
-11 4 6 23.499 14.819 4.479 258.709 o
-11 4 7 117.348 106.539 9.708 45.779 o
-11 4 8 49.901 28.673 12.742 50.063 o
-11 4 9 103.169 124.339 17.092 24.601 o
-11 4 10 0.563 -2.436 7.416 185.542 o
-11 4 11 0.597 3.282 8.166 150.903 o
-11 4 12 0.504 -4.628 11.013 84.445 o
-11 4 13 21.415 7.534 11.351 70.956 o
-11 4 14 109.851 68.557 18.296 23.277 o
-11 4 15 0.116 3.671 10.542 91.416 o
-11 4 16 1.176 -2.566 12.544 64.955 o
-11 5 1 9.108 10.917 12.483 62.285 o
-11 5 2 106.246 49.336 25.245 14.020 o
-11 5 3 0.181 2.293 10.749 88.250 o
-11 5 4 17.837 40.266 11.021 70.414 o
-11 5 5 94.196 76.840 18.500 23.402 o
-11 5 6 9.525 -4.118 11.574 73.439 o
-11 5 7 70.355 39.292 10.747 57.846 o
-11 5 8 4.417 -19.393 10.508 90.767 o
-11 5 9 49.841 19.348 11.593 59.099 o
-11 5 10 65.004 64.212 14.944 35.304 o
-11 5 11 18.088 21.042 11.819 65.072 o
-11 5 12 0.512 10.981 10.739 86.284 o
-10 0 2 218.534 214.786 17.566 17.028 o
-10 0 4 81.756 72.653 11.761 46.109 o
-10 0 6 208.125 222.462 25.115 11.193 o
-10 0 8 682.964 742.148 55.177 2.187 o
-10 0 10 254.215 249.522 30.340 8.015 o
-10 0 12 721.623 692.252 47.291 2.619 o
-10 0 14 2656.870 2731.840 145.361 0.268 o
-10 0 16 6.866 3.739 7.790 155.456 o
-10 0 18 716.430 710.205 47.047 2.627 o
-10 0 20 6.913 -5.030 12.538 63.604 o
-10 1 1 6.495 9.811 5.903 245.162 o
-10 1 2 396.198 416.474 17.504 10.212 o
-10 1 3 352.603 381.235 17.692 11.270 o
-10 1 4 89.003 101.201 9.606 52.728 o
-10 1 5 29.791 23.603 5.527 178.966 o
-10 1 6 0.495 -2.151 5.382 350.781 o
-10 1 7 161.630 165.721 14.042 25.674 o
-10 1 8 82.767 102.749 12.375 40.919 o
-10 1 9 371.285 398.621 24.030 8.417 o
-10 1 10 313.184 280.884 22.656 10.523 o
-10 1 11 353.957 397.151 26.613 7.771 o
-10 1 12 702.003 695.840 31.046 3.944 o
-10 1 13 10.119 -3.332 6.251 226.580 o
-10 1 14 154.544 160.843 17.456 20.637 o
-10 1 15 20.145 21.076 8.169 119.092 o
-10 1 16 24.595 26.356 8.807 100.872 o
-10 1 17 102.233 109.961 13.755 33.433 o
-10 1 18 12.776 14.130 8.087 131.974 o
-10 1 19 52.580 22.857 10.124 70.773 o
-10 1 20 44.755 40.857 10.962 62.765 o
-10 1 21 2.873 23.067 12.766 59.727 o
-10 2 1 133.798 125.963 17.146 22.886 o
-10 2 2 228.322 212.196 22.864 12.409 o
-10 2 3 1687.430 1841.190 65.475 0.852 o
-10 2 4 24.105 21.902 3.799 278.803 o
-10 2 5 21.851 23.555 3.876 281.577 o
-10 2 6 13.215 18.857 5.119 254.051 o
-10 2 7 144.335 153.496 12.843 29.884 o
-10 2 8 0.985 1.512 5.545 322.766 o
-10 2 9 55.118 39.681 8.653 81.820 o
-10 2 10 211.653 166.535 16.112 19.834 o
-10 2 11 2695.380 2766.420 78.722 0.431 o
-10 2 12 57.582 61.391 12.684 46.343 o
-10 2 13 567.813 566.371 28.391 5.183 o
-10 2 14 4.044 7.592 6.031 249.256 o
-10 2 15 118.905 118.693 15.520 27.166 o
-10 2 16 7.542 -5.932 7.228 180.512 o
-10 2 17 0.218 8.975 14.309 49.449 o
-10 2 18 226.584 228.736 20.604 13.929 o
-10 2 19 141.168 110.959 16.109 24.800 o
-10 2 20 5.300 0.512 8.645 131.420 o
-10 3 1 1288.010 1343.380 62.507 1.196 o
-10 3 2 1245.570 1224.890 57.782 1.350 o
-10 3 3 1177.220 1211.490 51.294 1.555 o
-10 3 4 0.517 3.745 6.623 226.572 o
-10 3 5 101.612 105.621 7.546 59.572 o
-10 3 6 15.921 10.860 4.747 285.955 o
-10 3 7 24.632 31.766 8.120 111.579 o
-10 3 8 25.163 14.796 5.147 217.438 o
-10 3 9 72.937 67.484 10.460 55.645 o
-10 3 10 59.852 48.411 9.147 72.762 o
-10 3 11 221.918 246.779 16.501 17.394 o
-10 3 12 85.696 70.388 10.090 54.476 o
-10 3 13 193.806 207.355 17.166 18.477 o
-10 3 14 0.058 19.987 7.191 177.334 o
-10 3 15 2.219 -9.291 7.867 162.373 o
-10 3 16 0.776 8.286 8.093 149.872 o
-10 3 17 0.930 0.261 9.328 117.127 o
-10 3 18 495.214 645.126 49.205 2.912 o
-10 3 19 31.928 29.967 13.781 46.588 o
-10 4 1 91.793 78.839 15.104 31.745 o
-10 4 2 2.495 -7.052 6.844 212.321 o
-10 4 3 7.695 4.399 7.272 174.099 o
-10 4 4 436.890 491.256 32.339 5.451 o
-10 4 5 26.365 5.160 3.835 310.751 o
-10 4 6 81.254 65.174 7.574 74.267 o
-10 4 7 0.758 -3.789 6.663 228.896 o
-10 4 8 2.618 2.397 8.569 135.532 o
-10 4 9 7.588 1.779 12.382 64.772 o
-10 4 10 566.425 621.619 35.965 4.065 o
-10 4 11 144.953 129.867 21.140 16.713 o
-10 4 12 127.918 115.235 18.346 21.368 o
-10 4 13 0.030 -1.763 8.340 147.573 o
-10 4 14 89.346 73.407 16.977 27.078 o
-10 4 15 13.727 2.140 10.005 93.952 o
-10 4 16 191.702 177.756 22.241 13.941 o
-10 4 17 3.401 1.628 16.993 35.245 o
-10 5 1 0.370 2.291 9.386 115.332 o
-10 5 2 12.655 5.090 12.064 66.255 o
-10 5 3 94.613 109.189 21.040 18.550 o
-10 5 4 17.245 6.807 5.772 222.081 o
-10 5 5 0.538 -1.117 7.540 179.580 o
-10 5 6 5.653 -21.860 7.797 159.805 o
-10 5 7 18.337 7.419 9.634 96.290 o
-10 5 8 112.646 89.424 15.974 27.513 o
-10 5 9 7.077 -2.920 11.526 74.847 o
-10 5 10 233.242 218.322 23.949 11.563 o
-10 5 11 305.808 267.399 28.290 8.262 o
-10 5 12 124.029 112.014 31.458 9.100 o
-10 5 13 0.840 -3.925 14.531 48.510 o
-9 0 2 130.252 153.359 13.703 29.143 o
-9 0 4 1930.800 2103.450 68.552 0.703 o
-9 0 6 1773.700 1733.350 73.433 0.770 o
-9 0 8 136.913 152.162 21.512 16.212 o
-9 0 10 136.649 153.562 23.036 14.634 o
-9 0 12 245.346 240.557 26.638 9.750 o
-9 0 14 3256.720 3356.720 114.872 0.268 o
-9 0 16 293.037 349.818 36.242 5.715 o
-9 0 18 76.724 62.156 19.527 22.453 o
-9 0 20 0.006 6.870 15.611 41.771 o
-9 0 22 40.708 56.433 21.236 20.654 o
-9 1 1 65.680 61.745 5.744 102.599 o
-9 1 2 56.765 71.335 7.084 90.026 o
-9 1 3 329.372 372.541 16.532 12.400 o
-9 1 4 1692.510 1732.320 45.328 1.074 o
-9 1 5 207.972 217.961 13.440 22.111 o
-9 1 6 20.887 24.173 5.346 207.062 o
-9 1 7 88.050 91.712 9.883 52.587 o
-9 1 8 125.574 125.976 13.648 30.828 o
-9 1 9 0.203 4.276 5.245 354.898 o
-9 1 10 38.625 34.299 7.670 107.495 o
-9 1 11 478.856 583.781 27.086 5.896 o
-9 1 12 558.203 573.691 27.960 5.282 o
-9 1 13 211.754 222.838 18.263 16.438 o
-9 1 14 2.885 0.266 5.687 300.338 o
-9 1 15 116.766 108.165 13.205 33.707 o
-9 1 16 27.730 26.813 7.829 116.933 o
-9 1 17 171.285 215.490 19.567 16.480 o
-9 1 18 56.960 43.589 11.075 58.304 o
-9 1 19 104.700 105.148 15.174 29.487 o
-9 1 20 39.777 9.756 9.440 86.996 o
-9 1 21 0.965 -18.555 8.337 146.502 o
-9 2 1 2.522 0.029 5.340 341.610 o
-9 2 2 67.106 75.060 12.931 42.660 o
-9 2 3 3372.170 3643.770 110.042 0.258 o
-9 2 4 0.189 0.757 2.084 2190.090 o
-9 2 5 560.508 581.008 17.923 6.862 o
-9 2 6 98.171 104.380 9.584 50.411 o
-9 2 7 16.757 11.877 4.506 297.209 o
-9 2 8 6.747 1.670 4.120 474.758 o
-9 2 9 11.498 1.171 4.925 323.645 o
-9 2 10 84.694 69.087 9.433 58.913 o
-9 2 11 468.732 481.774 24.175 6.971 o
-9 2 12 744.905 812.887 33.684 3.379 o
-9 2 13 51.317 57.647 9.745 68.702 o
-9 2 14 202.760 206.525 19.382 15.880 o
-9 2 15 81.189 88.544 11.938 44.071 o
-9 2 16 134.849 115.659 14.171 29.209 o
-9 2 17 62.725 59.120 12.139 48.635 o
-9 2 18 35.598 33.007 9.968 76.934 o
-9 2 19 97.496 78.253 13.176 37.542 o
-9 2 20 1.789 -33.015 8.969 125.947 o
-9 2 21 0.023 -20.528 8.893 129.800 o
-9 3 1 32.813 24.127 10.058 78.845 o
-9 3 2 323.298 294.939 29.533 7.553 o
-9 3 3 2107.720 2092.550 124.349 0.389 o
-9 3 4 192.989 178.640 9.127 31.388 o
-9 3 5 11.201 11.341 4.131 372.475 o
-9 3 6 121.534 128.555 9.438 44.019 o
-9 3 7 46.870 39.939 5.850 130.215 o
-9 3 8 54.197 34.282 6.998 105.965 o
-9 3 9 32.546 27.458 6.884 132.606 o
-9 3 10 3.010 8.623 5.985 254.706 o
-9 3 11 746.460 824.647 30.173 3.622 o
-9 3 12 889.836 924.816 31.597 2.949 o
-9 3 13 73.138 30.727 16.206 31.741 o
-9 3 14 165.325 138.452 15.641 23.494 o
-9 3 15 123.490 124.010 13.777 30.771 o
-9 3 16 368.109 325.595 27.142 7.807 o
-9 3 17 527.486 556.806 32.019 4.878 o
-9 3 18 1.239 -6.497 7.912 162.052 o
-9 3 19 0.810 -5.780 9.216 120.187 o
-9 4 1 13.911 -0.225 7.686 151.679 o
-9 4 2 80.544 60.887 11.227 50.179 o
-9 4 3 60.419 53.729 10.106 63.367 o
-9 4 4 1854.690 1809.330 43.095 0.982 o
-9 4 5 274.801 252.654 11.102 20.013 o
-9 4 6 16.485 20.677 6.414 176.799 o
-9 4 7 15.688 5.491 7.848 140.485 o
-9 4 8 49.398 56.589 12.883 46.967 o
-9 4 9 11.099 0.317 7.769 152.548 o
-9 4 10 9.574 -4.606 7.970 147.917 o
-9 4 11 7.340 -2.438 10.262 93.497 o
-9 4 12 36.702 38.201 10.826 66.714 o
-9 4 13 27.536 42.998 11.857 59.509 o
-9 4 14 5.988 -1.718 8.962 122.246 o
-9 4 15 11.040 16.068 9.393 102.539 o
-9 4 16 148.179 155.146 20.140 17.433 o
-9 4 17 40.980 43.349 13.382 46.528 o
-9 5 1 1.316 -1.109 8.806 131.042 o
-9 5 2 25.091 28.160 7.103 135.778 o
-9 5 3 376.434 334.488 27.075 7.709 o
-9 5 4 204.458 155.654 18.834 17.155 o
-9 5 5 13.718 14.439 7.086 162.141 o
-9 5 6 322.527 312.902 28.309 7.894 o
-9 5 7 67.630 36.347 11.883 51.343 o
-9 5 8 9.807 16.534 10.844 79.680 o
-9 5 9 4.976 7.965 20.459 24.212 o
-9 5 10 0.024 -24.054 9.798 106.946 o
-9 5 11 56.837 37.274 11.944 53.025 o
-9 5 12 53.846 39.504 14.130 41.194 o
-9 5 13 7.730 12.394 12.507 62.206 o
-9 5 14 5.921 9.588 10.770 83.743 o
-9 6 1 522.029 652.982 45.897 3.134 o
-9 6 2 7.334 0.921 10.426 90.474 o
-9 6 3 297.865 296.227 28.432 8.149 o
-9 6 4 5.710 -5.736 11.268 78.697 o
-9 6 5 25.786 20.880 10.932 71.959 o
-9 6 6 0.636 -3.803 10.438 93.897 o
-9 6 7 3.199 -12.765 9.961 101.494 o
-8 0 2 52.249 39.867 7.320 100.536 o
-8 0 4 27.467 26.740 7.416 126.280 o
-8 0 6 879.237 873.649 37.618 2.710 o
-8 0 8 45.929 46.814 10.897 62.153 o
-8 0 10 1022.590 1033.270 47.539 1.920 o
-8 0 12 999.217 1003.690 49.110 1.911 o
-8 0 14 75.157 84.205 16.709 28.297 o
-8 0 16 1583.870 1713.930 75.025 0.820 o
-8 0 18 516.969 598.904 51.075 2.767 o
-8 0 20 46.004 21.723 17.713 29.234 o
-8 0 22 18.777 -2.334 22.371 20.047 o
-8 1 1 130.972 130.975 7.901 47.367 o
-8 1 2 2976.900 3126.060 69.711 0.390 o
-8 1 3 1214.820 1290.980 40.471 1.736 o
-8 1 4 112.945 107.841 8.866 50.035 o
-8 1 5 493.191 525.263 19.093 7.647 o
-8 1 6 399.929 424.352 16.296 10.501 o
-8 1 7 354.846 367.926 15.834 12.198 o
-8 1 8 1.043 6.008 4.141 523.330 o
-8 1 9 726.718 735.318 28.580 3.995 o
-8 1 10 305.942 321.890 19.435 11.949 o
-8 1 11 203.391 203.726 15.998 19.522 o
-8 1 12 341.477 330.053 19.191 11.296 o
-8 1 13 160.320 141.684 14.250 26.196 o
-8 1 14 30.446 29.180 7.609 117.922 o
-8 1 15 396.853 438.177 26.481 7.230 o
-8 1 16 1.889 1.908 6.288 248.745 o
-8 1 17 494.216 512.787 30.273 5.449 o
-8 1 18 1746.170 1896.520 61.292 0.856 o
-8 1 19 2.037 6.419 8.268 143.455 o
-8 1 20 4.038 6.311 8.503 133.855 o
-8 1 21 26.131 7.881 15.834 38.057 o
-8 1 22 26.139 11.724 17.510 31.404 o
-8 2 1 1325.610 1368.670 50.445 1.380 o
-8 2 2 4598.250 4755.750 112.324 0.168 o
-8 2 3 0.015 0.825 2.068 2262.870 o
-8 2 4 106.281 108.459 6.771 61.593 o
-8 2 5 110.605 147.397 9.842 42.849 o
-8 2 6 6.907 2.558 3.010 728.632 o
-8 2 7 158.028 139.935 10.473 34.766 o
-8 2 8 131.592 143.791 12.867 31.427 o
-8 2 9 26.019 15.320 5.395 202.988 o
-8 2 10 590.749 559.102 24.978 5.578 o
-8 2 11 108.444 114.038 11.586 39.557 o
-8 2 12 87.781 71.678 9.717 56.000 o
-8 2 13 1.011 -1.145 5.647 315.935 o
-8 2 14 13.386 15.965 6.794 172.429 o
-8 2 15 24.459 27.720 8.146 112.882 o
-8 2 16 193.446 200.809 17.422 18.322 o
-8 2 17 633.875 719.470 31.396 4.129 o
-8 2 18 118.148 148.691 16.656 23.993 o
-8 2 19 29.834 50.517 10.719 67.954 o
-8 2 20 159.777 155.959 17.244 20.823 o
-8 2 21 24.968 15.935 11.829 63.814 o
-8 3 1 62.055 71.172 10.503 57.605 o
-8 3 2 31.369 35.698 8.264 102.301 o
-8 3 3 609.435 543.154 24.735 5.543 o
-8 3 4 17.185 10.652 3.628 376.280 o
-8 3 5 102.977 93.475 7.402 61.836 o
-8 3 6 0.274 2.122 5.185 370.736 o
-8 3 7 225.120 201.839 11.351 24.250 o
-8 3 8 421.301 439.505 18.395 9.325 o
-8 3 9 79.554 71.430 7.873 71.290 o
-8 3 10 1478.080 1541.820 41.234 1.340 o
-8 3 11 290.904 276.441 15.824 15.137 o
-8 3 12 273.951 268.648 16.521 15.272 o
-8 3 13 72.710 63.937 9.534 62.454 o
-8 3 14 493.199 463.451 26.467 6.345 o
-8 3 15 39.967 38.632 9.443 79.993 o
-8 3 16 123.388 94.690 13.485 32.911 o
-8 3 17 639.065 738.589 31.692 4.041 o
-8 3 18 86.130 82.465 12.870 39.844 o
-8 3 19 151.468 149.420 20.688 16.783 o
-8 3 20 0.503 -8.009 8.799 132.095 o
-8 4 1 52.175 66.263 10.344 62.080 o
-8 4 2 6.419 8.718 5.476 280.264 o
-8 4 3 25.859 34.924 5.362 180.924 o
-8 4 4 165.626 172.439 15.608 22.609 o
-8 4 5 579.126 644.534 28.034 4.956 o
-8 4 6 144.192 138.118 14.731 26.477 o
-8 4 7 35.070 42.273 10.312 71.634 o
-8 4 8 30.340 23.653 9.210 91.645 o
-8 4 9 591.211 651.197 36.663 3.853 o
-8 4 10 0.524 -16.452 6.927 212.547 o
-8 4 11 26.174 11.592 8.813 104.775 o
-8 4 12 3.613 -1.801 8.340 143.084 o
-8 4 13 0.231 3.251 12.701 63.207 o
-8 4 14 82.945 82.625 21.397 18.760 o
-8 4 15 2.398 -8.350 9.162 120.231 o
-8 4 16 31.745 14.099 15.540 38.542 o
-8 4 17 1.717 5.124 12.272 67.009 o
-8 4 18 43.879 63.807 20.424 21.922 o
-8 5 1 104.667 80.521 8.408 57.760 o
-8 5 2 11.792 1.241 5.025 311.888 o
-8 5 3 100.988 84.913 10.289 48.515 o
-8 5 4 200.114 186.713 25.164 11.541 o
-8 5 5 0.219 -7.373 8.705 135.245 o
-8 5 6 0.036 16.156 11.289 77.534 o
-8 5 7 262.517 238.914 27.803 9.026 o
-8 5 8 199.999 199.412 22.296 13.497 o
-8 5 9 111.285 86.406 15.929 27.811 o
-8 5 10 1.000 -1.414 9.294 118.041 o
-8 5 11 15.090 32.584 11.446 68.022 o
-8 5 12 55.956 59.346 14.069 40.018 o
-8 5 13 5.616 7.757 9.846 99.888 o
-8 5 14 2.483 -6.889 15.433 42.838 o
-8 5 15 14.066 19.556 12.115 63.474 o
-8 6 1 53.858 44.420 9.206 75.396 o
-8 6 2 0.645 -14.047 9.893 104.492 o
-8 6 3 2.666 -0.888 9.727 106.690 o
-8 6 4 35.688 28.577 11.640 61.082 o
-8 6 5 33.583 2.729 16.708 34.057 o
-8 6 6 2.412 6.372 9.922 100.779 o
-8 6 7 0.935 -25.632 8.880 129.281 o
-8 6 8 0.253 1.628 11.082 83.168 o
-8 6 9 80.701 101.700 21.721 18.096 o
-7 0 2 2978.900 2944.430 83.597 0.371 o
-7 0 4 1767.630 1700.990 54.308 0.953 o
-7 0 6 0.418 10.692 4.186 487.744 o
-7 0 8 156.431 142.910 17.359 21.089 o
-7 0 10 4007.850 4274.770 139.623 0.178 o
-7 0 12 2.871 13.532 8.961 119.080 o
-7 0 14 495.860 533.847 65.467 1.945 o
-7 0 16 1254.250 1358.210 73.533 1.029 o
-7 0 18 0.890 -17.945 10.511 92.481 o
-7 0 20 28.084 28.612 22.983 18.480 o
-7 0 22 2.092 -28.848 14.288 49.982 o
-7 1 1 32.890 28.840 3.315 245.982 o
-7 1 2 5327.120 5412.060 94.418 0.142 o
-7 1 3 347.764 376.725 13.361 13.417 o
-7 1 4 1090.320 1169.580 30.399 2.286 o
-7 1 5 473.875 484.526 16.608 8.725 o
-7 1 6 992.602 1019.630 27.043 2.778 o
-7 1 7 92.343 105.314 9.291 53.078 o
-7 1 8 23.346 25.255 5.108 209.108 o
-7 1 9 486.162 459.621 19.449 8.028 o
-7 1 10 460.436 477.503 20.705 7.913 o
-7 1 11 7.574 3.170 4.452 403.311 o
-7 1 12 2.462 6.120 5.127 346.052 o
-7 1 13 22.920 26.231 7.173 137.823 o
-7 1 14 45.971 39.380 9.300 78.825 o
-7 1 15 104.169 125.351 15.767 27.368 o
-7 1 16 44.906 41.248 10.560 66.158 o
-7 1 17 145.578 138.371 20.295 17.576 o
-7 1 18 0.822 0.582 8.098 154.961 o
-7 1 19 10.528 9.235 9.854 96.402 o
-7 1 20 1.349 -5.883 12.330 67.174 o
-7 1 21 0.533 -4.226 16.499 37.674 o
-7 1 22 9.825 -17.500 12.316 65.095 o
-7 2 1 56.661 51.994 8.634 78.418 o
-7 2 2 417.400 353.551 19.678 9.606 o
-7 2 3 2428.940 2524.340 52.729 0.590 o
-7 2 4 144.347 126.217 7.913 45.099 o
-7 2 5 680.583 667.233 18.054 5.471 o
-7 2 6 118.713 127.395 8.152 49.501 o
-7 2 7 406.580 397.199 15.512 10.912 o
-7 2 8 13.866 11.180 6.414 192.670 o
-7 2 9 39.324 50.084 7.592 102.195 o
-7 2 10 0.050 3.755 4.385 503.352 o
-7 2 11 229.299 210.540 14.813 19.584 o
-7 2 12 323.940 371.069 18.893 11.381 o
-7 2 13 18.229 2.549 6.989 168.256 o
-7 2 14 0.319 3.235 6.234 256.397 o
-7 2 15 244.362 239.728 20.310 13.614 o
-7 2 16 77.249 108.296 14.650 33.114 o
-7 2 17 235.796 220.119 20.779 13.682 o
-7 2 18 259.881 260.221 25.117 10.208 o
-7 2 19 11.614 11.189 10.439 85.791 o
-7 2 20 78.755 62.223 14.181 36.832 o
-7 2 21 96.790 90.720 25.018 14.054 o
-7 3 1 387.954 392.127 22.954 8.617 o
-7 3 2 491.345 490.576 16.283 8.516 o
-7 3 3 1247.020 1209.870 40.708 1.740 o
-7 3 4 72.732 67.792 6.247 89.996 o
-7 3 5 112.527 108.232 6.982 58.622 o
-7 3 6 11.003 7.302 3.341 506.946 o
-7 3 7 47.401 45.024 9.006 80.223 o
-7 3 8 159.990 127.412 15.058 25.165 o
-7 3 9 2.706 3.828 6.151 252.511 o
-7 3 10 878.639 933.981 27.541 3.187 o
-7 3 11 1338.400 1422.350 39.066 1.558 o
-7 3 12 1.567 3.591 5.391 329.961 o
-7 3 13 4.854 1.269 5.712 285.295 o
-7 3 14 22.470 7.593 6.424 177.517 o
-7 3 15 46.861 29.177 7.698 102.686 o
-7 3 16 3.944 -3.902 7.248 186.898 o
-7 3 17 6.590 6.329 8.373 134.894 o
-7 3 18 334.774 344.679 24.477 9.001 o
-7 3 19 0.338 8.068 11.554 75.408 o
-7 3 20 25.382 0.437 16.010 37.687 o
-7 4 1 14.416 -1.107 5.496 262.301 o
-7 4 2 277.735 280.811 13.742 17.067 o
-7 4 3 299.299 253.140 12.867 17.433 o
-7 4 4 59.604 54.769 8.719 75.659 o
-7 4 5 870.418 873.968 34.296 2.914 o
-7 4 6 388.135 399.286 27.597 7.168 o
-7 4 7 23.046 33.031 9.465 89.263 o
-7 4 8 440.165 466.991 29.387 6.093 o
-7 4 9 15.284 -1.917 7.665 150.467 o
-7 4 10 9.205 12.885 8.180 133.970 o
-7 4 11 524.303 494.956 32.339 4.994 o
-7 4 12 65.993 49.270 12.024 49.586 o
-7 4 13 36.684 31.705 10.257 73.548 o
-7 4 14 171.455 193.727 21.960 14.450 o
-7 4 15 18.344 27.500 10.720 75.861 o
-7 4 16 12.806 1.711 15.331 42.166 o
-7 4 17 30.261 12.135 11.271 68.322 o
-7 4 18 124.504 107.506 17.663 22.863 o
-7 5 1 267.852 298.130 17.236 14.498 o
-7 5 2 441.516 484.659 18.531 8.674 o
-7 5 3 1.734 6.471 8.142 148.086 o
-7 5 4 311.153 342.831 27.714 8.068 o
-7 5 5 280.293 281.814 26.038 9.377 o
-7 5 6 13.634 4.925 8.294 130.302 o
-7 5 7 379.971 400.056 37.027 5.061 o
-7 5 8 364.646 346.484 31.645 6.454 o
-7 5 9 25.632 28.804 11.544 64.571 o
-7 5 10 10.023 6.902 11.956 67.869 o
-7 5 11 2.290 -1.744 9.991 101.446 o
-7 5 12 10.691 -2.905 9.326 109.726 o
-7 5 13 9.040 -22.111 9.622 104.614 o
-7 5 14 34.440 29.311 12.646 53.500 o
-7 5 15 1.618 -1.726 13.570 55.460 o
-7 6 1 194.915 249.853 20.131 14.829 o
-7 6 2 521.342 569.755 31.657 4.930 o
-7 6 3 10.812 -6.904 9.080 115.216 o
-7 6 4 53.499 45.598 13.209 45.414 o
-7 6 5 33.491 57.036 13.106 48.227 o
-7 6 6 0.098 -21.878 8.223 151.730 o
-7 6 7 0.366 -16.788 9.101 123.620 o
-7 6 8 51.520 31.207 13.694 44.186 o
-7 6 9 24.798 6.267 11.054 73.418 o
-7 6 10 74.911 83.820 18.397 24.345 o
-6 0 2 1248.890 1188.860 34.037 1.913 o
-6 0 4 618.267 621.916 21.204 5.708 o
-6 0 6 226.470 212.106 14.957 19.518 o
-6 0 8 1831.730 1803.110 85.819 0.649 o
-6 0 10 115.851 119.051 16.462 25.327 o
-6 0 12 207.543 225.396 27.558 9.806 o
-6 0 14 506.950 558.618 44.742 3.376 o
-6 0 16 1515.940 1588.240 100.505 0.628 o
-6 0 18 35.704 39.237 16.330 33.884 o
-6 0 20 29.030 23.673 34.506 8.437 o
-6 0 22 21.191 -6.716 14.774 44.344 o
-6 1 1 2142.260 2079.120 37.690 0.818 o
-6 1 2 19.804 23.319 3.237 336.912 o
-6 1 3 133.672 142.847 7.819 45.864 o
-6 1 4 330.500 357.155 12.865 14.458 o
-6 1 5 1395.500 1423.400 30.696 1.641 o
-6 1 6 94.564 110.529 8.772 54.526 o
-6 1 7 225.929 237.037 12.290 21.940 o
-6 1 8 0.706 -1.493 2.769 1267.970 o
-6 1 9 80.531 88.843 9.007 59.985 o
-6 1 10 162.880 163.832 12.614 28.350 o
-6 1 11 538.380 558.218 26.178 5.739 o
-6 1 12 0.517 -5.902 4.467 506.657 o
-6 1 13 97.055 85.624 15.513 29.905 o
-6 1 14 318.335 330.791 24.374 9.330 o
-6 1 15 6.672 18.208 9.187 108.994 o
-6 1 16 796.341 801.300 36.694 3.042 o
-6 1 17 22.464 38.456 9.805 83.457 o
-6 1 18 316.600 317.294 26.590 8.550 o
-6 1 19 500.632 618.227 36.113 4.293 o
-6 1 20 72.570 59.488 13.212 41.709 o
-6 1 21 2.222 -24.219 10.618 89.984 o
-6 1 22 43.337 44.651 13.989 42.879 o
-6 2 1 2790.740 2855.400 66.853 0.442 o
-6 2 2 1886.660 1889.940 40.554 0.964 o
-6 2 3 5671.020 6107.770 132.453 0.112 o
-6 2 4 325.042 306.157 11.520 16.278 o
-6 2 5 14.446 11.195 2.860 495.814 o
-6 2 6 95.978 100.801 6.735 66.808 o
-6 2 7 1224.400 1286.240 29.655 1.981 o
-6 2 8 63.898 74.207 8.339 73.275 o
-6 2 9 4.684 9.569 3.997 470.942 o
-6 2 10 242.914 263.668 14.496 18.164 o
-6 2 11 2.784 0.654 5.157 360.382 o
-6 2 12 339.502 342.922 18.177 11.695 o
-6 2 13 9.168 4.060 9.281 110.345 o
-6 2 14 96.945 96.373 13.492 35.494 o
-6 2 15 24.516 45.580 11.192 65.816 o
-6 2 16 950.751 1118.010 49.185 1.899 o
-6 2 17 1404.140 1420.420 53.236 1.255 o
-6 2 18 9.004 1.528 9.083 116.005 o
-6 2 19 160.998 122.579 16.287 23.068 o
-6 2 20 87.488 80.067 15.704 30.305 o
-6 2 21 152.043 183.687 20.079 16.963 o
-6 3 1 1232.990 1166.700 29.664 2.061 o
-6 3 2 1.100 -4.403 2.747 1250.300 o
-6 3 3 78.024 172.873 10.018 45.679 o
-6 3 4 64.539 41.910 4.782 126.123 o
-6 3 5 0.476 2.280 3.779 672.641 o
-6 3 6 100.875 93.863 9.827 49.809 o
-6 3 7 42.915 32.961 7.470 108.006 o
-6 3 8 138.583 148.614 15.984 24.107 o
-6 3 9 36.234 16.285 9.923 80.724 o
-6 3 10 148.290 164.387 9.425 37.062 o
-6 3 11 378.086 363.903 21.809 9.328 o
-6 3 12 9.617 4.800 5.311 288.175 o
-6 3 13 17.967 19.721 6.626 166.952 o
-6 3 14 19.093 7.611 8.200 125.816 o
-6 3 15 230.952 204.182 17.324 17.024 o
-6 3 16 23.752 25.392 9.822 85.700 o
-6 3 17 77.077 62.493 12.724 43.084 o
-6 3 18 102.575 109.189 16.918 25.411 o
-6 3 19 5.649 32.832 13.185 54.704 o
-6 3 20 8.650 2.149 10.792 83.851 o
-6 4 1 51.272 46.241 7.723 93.484 o
-6 4 2 9.747 9.383 3.462 490.315 o
-6 4 3 120.007 142.504 8.416 46.632 o
-6 4 4 8.928 5.792 5.251 294.430 o
-6 4 5 2.083 1.267 7.122 196.029 o
-6 4 6 450.736 424.010 27.420 6.609 o
-6 4 7 318.440 289.335 24.017 9.752 o
-6 4 8 12.518 30.447 8.069 124.241 o
-6 4 9 704.980 727.881 35.533 3.480 o
-6 4 10 62.301 55.789 11.774 51.138 o
-6 4 11 520.871 540.790 32.439 4.885 o
-6 4 12 71.112 30.491 14.766 37.037 o
-6 4 13 17.383 4.716 8.158 130.161 o
-6 4 14 38.503 16.811 9.875 80.219 o
-6 4 15 0.183 -16.094 9.692 109.185 o
-6 4 16 30.409 19.843 8.742 100.291 o
-6 4 17 21.061 24.027 9.654 89.857 o
-6 4 18 16.742 20.941 10.088 86.316 o
-6 5 1 98.159 106.660 9.704 49.608 o
-6 5 2 42.048 66.401 11.123 58.826 o
-6 5 3 240.409 209.253 17.174 16.761 o
-6 5 4 72.156 88.167 10.749 51.754 o
-6 5 5 373.712 409.098 30.722 6.422 o
-6 5 6 32.666 40.094 14.165 43.662 o
-6 5 7 7.168 8.254 7.438 164.827 o
-6 5 8 322.059 349.638 29.427 7.376 o
-6 5 9 258.495 323.482 28.294 8.442 o
-6 5 10 13.892 14.134 9.019 108.702 o
-6 5 11 12.167 9.486 9.786 96.603 o
-6 5 12 0.887 -7.517 11.956 71.561 o
-6 5 13 27.637 15.640 11.523 66.050 o
-6 5 14 9.705 -6.489 10.556 87.457 o
-6 5 15 111.425 131.058 18.766 21.038 o
-6 6 1 95.667 122.119 13.871 33.135 o
-6 6 2 657.455 798.201 38.118 3.302 o
-6 6 3 263.324 233.951 22.411 11.876 o
-6 6 4 68.965 35.711 10.140 63.237 o
-6 6 5 22.563 32.599 8.441 106.716 o
-6 6 6 11.881 2.834 11.480 73.331 o
-6 6 7 74.105 77.152 14.876 34.084 o
-6 6 8 382.019 385.877 40.120 4.545 o
-6 6 9 22.066 11.273 12.255 61.230 o
-6 6 10 368.110 406.421 30.370 6.557 o
-6 6 11 0.244 1.762 9.793 106.314 o
-5 0 2 5458.180 5301.390 110.453 0.134 o
-5 0 4 985.072 889.062 25.566 3.038 o
-5 0 6 7.359 4.818 3.299 607.460 o
-5 0 8 6.632 6.259 4.492 392.093 o
-5 0 10 1338.620 1454.000 64.505 1.105 o
-5 0 12 11.676 12.335 12.972 57.232 o
-5 0 14 56.087 81.418 21.643 19.166 o
-5 0 16 57.689 59.597 16.410 31.175 o
-5 0 18 192.815 216.023 34.424 7.082 o
-5 0 20 39.196 47.289 19.278 24.839 o
-5 0 22 2.268 -19.675 18.340 30.403 o
-5 1 1 2942.380 2785.030 45.365 0.472 o
-5 1 2 7156.150 7007.470 114.793 0.084 o
-5 1 3 596.832 562.839 13.639 7.229 o
-5 1 4 76.826 82.872 5.115 92.783 o
-5 1 5 1955.390 1938.380 33.756 0.960 o
-5 1 6 117.989 119.660 7.885 51.634 o
-5 1 7 83.578 78.986 6.911 75.368 o
-5 1 8 344.335 397.234 15.568 12.224 o
-5 1 9 2404.670 2434.280 58.899 0.584 o
-5 1 10 368.015 393.101 19.011 10.331 o
-5 1 11 97.259 83.368 11.036 45.901 o
-5 1 12 49.082 45.424 9.190 77.360 o
-5 1 13 110.883 106.210 12.892 35.381 o
-5 1 14 20.483 14.513 6.174 184.493 o
-5 1 15 3.744 0.922 7.271 185.204 o
-5 1 16 18.188 13.469 7.926 130.778 o
-5 1 17 716.449 782.040 37.393 3.223 o
-5 1 18 126.334 115.946 18.827 20.650 o
-5 1 19 195.133 225.361 23.355 12.546 o
-5 1 20 941.823 1197.350 54.530 1.693 o
-5 1 21 22.501 12.370 11.439 68.907 o
-5 1 22 12.096 4.839 11.197 76.404 o
-5 2 1 5651.090 5937.670 100.517 0.124 o
-5 2 2 458.719 355.795 11.908 11.451 o
-5 2 3 2.834 4.639 2.711 977.850 o
-5 2 4 4778.820 4942.280 84.804 0.173 o
-5 2 5 300.185 336.309 11.476 16.685 o
-5 2 6 22.015 31.660 4.106 249.626 o
-5 2 7 470.772 522.012 15.991 8.652 o
-5 2 8 372.209 407.047 15.076 11.693 o
-5 2 9 480.675 469.282 17.149 8.603 o
-5 2 10 634.414 660.777 24.876 5.007 o
-5 2 11 3.676 -2.162 3.945 576.523 o
-5 2 12 297.401 264.733 22.850 10.797 o
-5 2 13 1.225 -1.154 4.597 469.358 o
-5 2 14 177.130 171.008 17.068 19.997 o
-5 2 15 116.571 115.210 14.473 29.955 o
-5 2 16 27.657 32.279 8.989 94.079 o
-5 2 17 1227.690 1324.240 67.413 1.149 o
-5 2 18 386.842 326.624 26.703 7.766 o
-5 2 19 34.709 34.934 12.600 53.226 o
-5 2 20 12.269 -3.489 12.422 63.419 o
-5 2 21 25.682 33.827 13.175 51.060 o
-5 3 1 269.912 292.068 11.300 19.104 o
-5 3 2 5.245 9.270 2.977 686.948 o
-5 3 3 2.181 -1.161 2.120 1762.980 o
-5 3 4 49.805 43.017 6.720 110.328 o
-5 3 5 0.045 7.223 4.168 523.762 o
-5 3 6 195.359 157.001 16.391 20.409 o
-5 3 7 371.563 340.758 21.705 9.622 o
-5 3 8 142.019 152.831 15.898 23.950 o
-5 3 9 0.023 7.373 4.918 388.105 o
-5 3 10 2264.480 2448.330 56.002 0.629 o
-5 3 11 20.719 15.430 5.154 230.432 o
-5 3 12 33.543 32.762 6.963 126.677 o
-5 3 13 25.598 31.900 7.585 121.759 o
-5 3 14 1.403 -2.759 6.354 249.022 o
-5 3 15 2.735 -14.242 7.115 196.378 o
-5 3 16 70.239 17.771 9.352 72.722 o
-5 3 17 0.545 -4.598 7.305 191.204 o
-5 3 18 60.961 80.104 14.648 36.008 o
-5 3 19 29.377 33.006 12.345 56.365 o
-5 3 20 3.148 3.291 9.040 121.282 o
-5 4 1 950.746 962.715 28.149 2.912 o
-5 4 2 68.158 48.250 5.605 107.885 o
-5 4 3 26.039 20.468 6.981 142.711 o
-5 4 4 20.482 27.364 6.259 168.403 o
-5 4 5 148.518 146.792 14.163 27.016 o
-5 4 6 219.269 203.519 19.530 15.325 o
-5 4 7 1451.020 1608.240 54.804 1.141 o
-5 4 8 140.844 134.386 16.305 23.795 o
-5 4 9 444.490 469.220 29.554 6.022 o
-5 4 10 726.085 731.191 35.671 3.401 o
-5 4 11 27.339 16.629 8.442 109.147 o
-5 4 12 130.580 117.010 16.398 24.671 o
-5 4 13 3.892 4.570 8.531 134.107 o
-5 4 14 0.004 12.155 5.916 265.149 o
-5 4 15 46.954 46.410 9.754 72.203 o
-5 4 16 7.862 3.694 8.222 139.551 o
-5 4 17 64.939 58.479 11.719 50.687 o
-5 4 18 40.118 51.440 12.479 51.431 o
-5 5 1 792.637 810.263 25.975 3.794 o
-5 5 2 388.254 366.846 23.973 8.424 o
-5 5 3 31.978 41.908 8.262 99.743 o
-5 5 4 353.547 347.430 22.428 9.544 o
-5 5 5 812.965 905.726 36.016 2.915 o
-5 5 6 59.330 59.095 10.010 63.641 o
-5 5 7 33.927 24.616 10.370 74.647 o
-5 5 8 94.731 98.270 15.403 29.899 o
-5 5 9 237.548 242.930 24.282 11.104 o
-5 5 10 48.697 50.072 11.968 53.217 o
-5 5 11 88.491 86.246 14.734 32.832 o
-5 5 12 57.122 54.594 13.041 45.077 o
-5 5 13 29.823 35.112 11.125 66.426 o
-5 5 14 36.039 28.890 12.684 52.966 o
-5 5 15 60.064 54.755 18.295 26.012 o
-5 5 16 2.078 3.291 12.116 68.875 o
-5 6 1 37.950 39.515 7.901 102.188 o
-5 6 2 123.449 142.398 15.793 25.540 o
-5 6 3 124.153 123.569 14.695 28.503 o
-5 6 4 285.571 270.672 27.066 8.935 o
-5 6 5 38.036 23.298 10.239 74.819 o
-5 6 6 70.861 74.858 12.197 45.602 o
-5 6 7 30.121 29.274 9.814 81.945 o
-5 6 8 122.683 152.909 19.775 18.737 o
-5 6 9 368.022 302.435 31.809 6.531 o
-5 6 10 29.452 35.642 12.350 56.029 o
-5 6 11 11.721 3.955 10.840 81.501 o
-5 6 12 347.835 379.099 29.469 7.046 o
-4 0 2 11044.000 10934.100 294.381 0.030 o
-4 0 4 3.060 1.911 2.357 1282.580 o
-4 0 6 120.909 106.492 9.127 47.408 o
-4 0 8 3127.550 3366.260 87.373 0.325 o
-4 0 10 473.210 529.239 33.590 4.958 o
-4 0 12 136.284 173.599 23.166 14.314 o
-4 0 14 2.778 6.986 11.379 77.016 o
-4 0 16 17.952 -3.406 9.044 110.424 o
-4 0 18 131.732 121.124 29.302 10.177 o
-4 0 20 145.517 146.760 29.577 9.767 o
-4 0 22 2.602 -6.047 18.511 29.828 o
-4 1 1 1546.410 1420.240 35.761 1.411 o
-4 1 2 13141.400 12608.100 287.259 0.023 o
-4 1 3 83.457 85.927 5.040 88.003 o
-4 1 4 927.044 879.147 17.208 3.636 o
-4 1 5 974.437 974.593 19.845 3.185 o
-4 1 6 39.229 39.189 4.261 180.100 o
-4 1 7 1846.940 1897.900 40.765 0.981 o
-4 1 8 2179.470 2241.770 53.426 0.696 o
-4 1 9 174.171 196.026 13.233 25.185 o
-4 1 10 1426.660 1424.860 40.816 1.441 o
-4 1 11 50.861 35.753 6.998 108.086 o
-4 1 12 31.460 34.981 8.508 98.459 o
-4 1 13 84.201 86.287 11.648 45.089 o
-4 1 14 107.870 113.739 13.465 33.556 o
-4 1 15 533.232 558.989 28.553 5.378 o
-4 1 16 995.034 1000.330 54.027 1.752 o
-4 1 17 11.835 -5.183 11.097 78.709 o
-4 1 18 267.539 276.267 23.898 10.618 o
-4 1 19 35.161 31.735 11.781 59.649 o
-4 1 20 268.355 294.137 27.342 8.877 o
-4 1 21 33.530 7.164 18.323 28.559 o
-4 1 22 25.121 19.028 12.089 61.019 o
-4 2 1 79.783 93.404 4.992 88.332 o
-4 2 2 2234.850 2322.020 38.498 0.732 o
-4 2 3 603.582 589.083 14.080 6.953 o
-4 2 4 1114.760 1094.760 23.494 2.521 o
-4 2 5 338.449 369.456 13.006 13.958 o
-4 2 6 0.096 0.262 2.182 2096.350 o
-4 2 7 806.912 845.257 19.873 4.081 o
-4 2 8 867.081 953.709 28.813 3.123 o
-4 2 9 205.860 203.706 13.136 23.052 o
-4 2 10 218.738 250.347 15.199 18.761 o
-4 2 11 165.767 152.938 13.846 26.187 o
-4 2 12 213.205 227.235 17.040 17.526 o
-4 2 13 13.974 4.523 6.276 207.515 o
-4 2 14 346.554 313.013 22.685 9.778 o
-4 2 15 776.805 784.007 34.902 3.239 o
-4 2 16 43.825 47.696 11.073 61.169 o
-4 2 17 82.990 71.140 13.261 39.402 o
-4 2 18 5.127 18.848 10.034 93.600 o
-4 2 19 0.304 -2.449 9.223 120.435 o
-4 2 20 20.308 -1.174 10.229 87.499 o
-4 2 21 78.682 68.209 18.484 24.350 o
-4 3 1 43.140 46.900 5.699 133.460 o
-4 3 2 507.004 585.436 18.431 7.300 o
-4 3 3 22.025 14.869 3.794 310.551 o
-4 3 4 415.921 430.578 16.904 9.958 o
-4 3 5 370.421 382.120 16.716 11.322 o
-4 3 6 16.124 10.491 5.005 267.128 o
-4 3 7 114.147 132.560 14.322 29.828 o
-4 3 8 1495.930 1533.610 50.390 1.198 o
-4 3 9 189.374 205.394 9.123 30.370 o
-4 3 10 722.379 746.384 25.730 4.246 o
-4 3 11 15.264 5.273 5.309 260.958 o
-4 3 12 10.452 12.155 6.027 220.296 o
-4 3 13 168.346 163.410 14.316 24.827 o
-4 3 14 26.690 29.933 8.156 109.959 o
-4 3 15 19.903 18.877 8.732 108.266 o
-4 3 16 10.537 24.858 10.607 80.894 o
-4 3 17 40.387 25.558 11.192 64.131 o
-4 3 18 35.389 1.853 12.159 60.015 o
-4 3 19 1.595 0.314 11.598 75.735 o
-4 3 20 2.182 -32.288 8.477 140.300 o
-4 4 1 79.879 91.236 8.062 66.034 o
-4 4 2 73.700 83.527 7.035 77.960 o
-4 4 3 20.377 12.906 5.566 214.256 o
-4 4 4 113.694 103.086 11.568 39.653 o
-4 4 5 453.990 477.258 22.387 7.562 o
-4 4 6 178.868 173.082 15.080 22.688 o
-4 4 7 1389.200 1468.880 45.717 1.373 o
-4 4 8 81.401 76.779 11.944 44.950 o
-4 4 9 8.563 16.161 7.216 164.467 o
-4 4 10 1572.180 1749.430 59.930 0.976 o
-4 4 11 185.502 188.896 21.938 14.212 o
-4 4 12 25.794 29.807 10.544 74.738 o
-4 4 13 67.830 70.552 10.891 53.796 o
-4 4 14 0.123 10.964 6.629 216.719 o
-4 4 15 216.272 204.203 18.228 16.624 o
-4 4 16 9.025 -7.574 7.823 153.835 o
-4 4 17 0.425 -16.679 8.465 142.760 o
-4 4 18 8.743 8.194 10.052 94.205 o
-4 5 1 18.884 25.547 6.205 175.124 o
-4 5 2 29.937 29.348 6.394 147.164 o
-4 5 3 278.785 240.105 18.710 13.935 o
-4 5 4 3.441 -1.286 5.557 311.347 o
-4 5 5 733.874 777.291 47.959 2.488 o
-4 5 6 399.911 404.395 23.565 8.211 o
-4 5 7 530.672 599.586 27.464 5.446 o
-4 5 8 2.248 12.358 6.238 232.840 o
-4 5 9 389.131 397.757 30.459 6.421 o
-4 5 10 1070.920 1245.650 47.648 1.738 o
-4 5 11 72.231 48.717 12.152 47.803 o
-4 5 12 46.600 28.263 11.378 60.510 o
-4 5 13 41.730 43.589 11.183 61.377 o
-4 5 14 0.131 -2.216 10.689 89.799 o
-4 5 15 20.681 -0.289 9.633 97.109 o
-4 5 16 43.918 95.757 16.928 29.341 o
-4 6 1 145.180 178.985 16.322 22.373 o
-4 6 2 166.126 150.447 11.135 31.744 o
-4 6 3 0.025 0.248 6.774 223.301 o
-4 6 4 180.382 194.992 20.535 15.544 o
-4 6 5 2.650 8.494 7.002 192.800 o
-4 6 6 4.776 -7.009 6.920 202.097 o
-4 6 7 504.635 620.011 30.079 5.127 o
-4 6 8 10.531 11.799 7.481 155.146 o
-4 6 9 14.674 14.562 12.123 63.882 o
-4 6 10 7.291 7.568 9.384 108.211 o
-4 6 11 93.552 108.347 15.784 28.628 o
-4 6 12 318.690 370.117 28.004 7.774 o
-3 0 2 3196.310 3090.580 65.118 0.373 o
-3 0 4 132.226 130.553 8.261 45.920 o
-3 0 6 12.352 11.549 3.584 425.192 o
-3 0 8 591.541 649.333 25.237 5.249 o
-3 0 10 1600.910 1797.840 96.851 0.619 o
-3 0 12 104.744 104.391 19.062 21.346 o
-3 0 14 53.096 69.538 16.953 29.526 o
-3 0 16 2149.820 2380.700 102.626 0.452 o
-3 0 18 1.285 27.084 24.569 16.755 o
-3 0 20 69.607 72.991 21.741 18.760 o
-3 0 22 24.351 61.140 25.934 14.489 o
-3 1 1 5956.740 5811.140 86.018 0.122 o
-3 1 2 2978.290 2793.790 40.936 0.472 o
-3 1 3 374.207 350.341 8.458 15.112 o
-3 1 4 1891.980 1761.880 27.807 1.087 o
-3 1 5 1006.690 1016.350 20.679 2.990 o
-3 1 6 19.488 22.505 3.298 337.826 o
-3 1 7 2396.900 2359.670 41.239 0.662 o
-3 1 8 30.930 26.662 4.841 197.131 o
-3 1 9 409.696 467.454 18.036 9.400 o
-3 1 10 5.563 1.004 3.457 655.520 o
-3 1 11 11.013 6.573 3.904 425.984 o
-3 1 12 0.001 6.734 4.717 422.455 o
-3 1 13 5.149 13.924 6.080 230.979 o
-3 1 14 308.789 326.080 22.802 10.179 o
-3 1 15 0.797 -3.302 6.084 273.834 o
-3 1 16 1429.450 1470.670 51.958 1.241 o
-3 1 17 28.826 35.575 10.712 70.807 o
-3 1 18 7.992 4.291 8.994 117.842 o
-3 1 19 26.223 4.404 9.237 99.383 o
-3 1 20 60.118 44.976 13.382 43.613 o
-3 1 21 129.982 127.890 18.189 21.270 o
-3 1 22 0.717 -49.475 12.059 70.391 o
-3 2 1 2604.660 2627.270 49.918 0.545 o
-3 2 2 1465.170 1373.460 22.673 1.703 o
-3 2 3 1.617 -0.296 1.914 2209.190 o
-3 2 4 834.632 815.437 18.930 4.081 o
-3 2 5 426.250 435.858 18.822 9.147 o
-3 2 6 189.704 201.467 8.682 31.269 o
-3 2 7 383.356 405.559 15.037 11.482 o
-3 2 8 1134.810 1166.970 32.429 2.148 o
-3 2 9 274.637 265.401 14.075 17.221 o
-3 2 10 15.547 13.852 4.895 269.771 o
-3 2 11 26.613 31.436 6.451 148.930 o
-3 2 12 279.694 289.657 19.380 12.881 o
-3 2 13 61.581 52.850 8.492 77.451 o
-3 2 14 27.083 13.634 9.281 95.281 o
-3 2 15 3.397 -1.116 5.521 315.449 o
-3 2 16 45.536 62.326 10.414 64.031 o
-3 2 17 95.170 64.908 12.094 43.045 o
-3 2 18 76.020 63.998 12.384 44.733 o
-3 2 19 75.624 57.590 12.252 45.957 o
-3 2 20 64.976 55.481 13.659 40.960 o
-3 2 21 21.022 20.072 10.511 78.849 o
-3 3 1 784.941 816.564 22.808 4.044 o
-3 3 2 4.153 2.663 2.233 1230.540 o
-3 3 3 441.128 500.077 18.131 8.682 o
-3 3 4 18.293 9.368 3.376 397.594 o
-3 3 5 15.423 12.810 4.488 303.577 o
-3 3 6 72.576 91.475 9.936 56.028 o
-3 3 7 354.376 363.895 22.530 9.380 o
-3 3 8 396.610 437.800 16.256 10.452 o
-3 3 9 348.842 334.775 16.383 12.460 o
-3 3 10 1.387 8.113 4.570 424.048 o
-3 3 11 1173.310 1158.400 41.219 1.848 o
-3 3 12 0.000 12.989 5.484 301.551 o
-3 3 13 3.033 -0.403 5.466 323.613 o
-3 3 14 270.253 294.659 24.442 10.172 o
-3 3 15 20.020 10.992 8.071 126.426 o
-3 3 16 24.776 28.847 9.107 94.960 o
-3 3 17 333.793 314.747 23.691 9.518 o
-3 3 18 0.126 3.447 7.298 188.792 o
-3 3 19 13.614 4.508 8.867 116.028 o
-3 3 20 21.554 -4.068 9.507 98.827 o
-3 4 1 0.044 3.069 4.222 546.690 o
-3 4 2 18.947 17.509 4.461 274.412 o
-3 4 3 1.518 -2.266 2.383 1555.640 o
-3 4 4 98.439 93.103 10.716 46.258 o
-3 4 5 8.216 -3.829 4.278 439.709 o
-3 4 6 2.573 2.573 4.174 519.198 o
-3 4 7 2.088 8.435 4.628 406.074 o
-3 4 8 691.506 688.960 29.221 4.176 o
-3 4 9 14.892 16.511 8.792 111.801 o
-3 4 10 150.190 116.344 20.136 17.970 o
-3 4 11 8.850 5.585 8.763 122.253 o
-3 4 12 12.654 14.202 8.593 119.141 o
-3 4 13 1.918 -2.808 5.823 292.761 o
-3 4 14 17.128 14.052 8.919 108.387 o
-3 4 15 31.494 10.811 8.071 115.662 o
-3 4 16 7.452 5.456 12.588 62.328 o
-3 4 17 50.834 38.395 11.341 58.477 o
-3 4 18 2.288 0.952 16.396 37.957 o
-3 5 1 1.545 -2.190 4.334 520.484 o
-3 5 2 15.345 9.832 5.083 266.643 o
-3 5 3 1.261 -6.547 4.351 521.127 o
-3 5 4 87.158 86.202 12.511 40.904 o
-3 5 5 39.770 29.320 7.541 110.882 o
-3 5 6 1102.680 1166.640 39.218 1.995 o
-3 5 7 93.578 106.603 13.133 36.509 o
-3 5 8 220.319 229.939 19.023 15.380 o
-3 5 9 528.643 518.678 26.690 5.850 o
-3 5 10 286.794 350.746 26.438 8.748 o
-3 5 11 27.520 27.197 8.976 95.908 o
-3 5 12 1.232 3.764 8.426 140.841 o
-3 5 13 70.034 72.663 14.069 37.641 o
-3 5 14 0.239 -19.573 8.686 135.820 o
-3 5 15 198.338 226.148 22.988 12.744 o
-3 5 16 74.303 47.863 12.549 45.458 o
-3 6 1 309.499 286.084 18.403 12.841 o
-3 6 2 34.585 36.025 9.019 88.673 o
-3 6 3 175.809 146.262 11.201 30.842 o
-3 6 4 338.255 312.273 23.734 9.458 o
-3 6 5 34.945 35.093 10.397 72.070 o
-3 6 6 93.472 112.141 13.078 36.392 o
-3 6 7 380.270 431.503 27.989 6.994 o
-3 6 8 424.971 486.209 28.476 6.329 o
-3 6 9 25.021 18.383 7.146 140.841 o
-3 6 10 45.584 29.675 18.486 26.898 o
-3 6 11 4.219 3.911 8.859 124.814 o
-3 6 12 125.324 137.842 18.808 20.294 o
-3 7 1 68.419 54.441 14.277 37.998 o
-3 7 2 8.155 12.268 10.894 80.508 o
-3 7 3 84.876 60.863 12.842 41.571 o
-2 0 2 3372.110 2846.060 64.924 0.366 o
-2 0 4 3307.310 3111.410 66.459 0.356 o
-2 0 6 1913.500 1690.550 52.789 0.902 o
-2 0 8 1716.640 1724.360 47.153 1.044 o
-2 0 10 1336.320 1402.840 51.320 1.343 o
-2 0 12 57.873 42.273 9.625 70.192 o
-2 0 14 543.535 521.666 38.403 4.024 o
-2 0 16 354.445 377.703 47.166 3.637 o
-2 0 18 53.686 56.267 28.351 11.945 o
-2 0 20 15.117 24.897 17.050 33.323 o
-2 0 22 16.693 28.171 42.756 5.557 o
-2 1 1 25446.900 28508.100 378.001 0.006 o
-2 1 2 43.329 43.616 2.971 196.606 o
-2 1 3 520.729 434.827 9.040 10.016 o
-2 1 4 69.020 62.498 4.095 118.327 o
-2 1 5 756.682 726.665 16.048 4.941 o
-2 1 6 16.879 13.316 2.761 458.146 o
-2 1 7 2679.760 2647.420 44.842 0.540 o
-2 1 8 1514.660 1610.340 44.892 1.235 o
-2 1 9 281.653 311.130 13.399 16.595 o
-2 1 10 30.501 27.688 5.097 187.750 o
-2 1 11 269.214 283.019 20.619 12.403 o
-2 1 12 66.401 59.044 7.874 79.843 o
-2 1 13 36.896 35.305 7.066 119.752 o
-2 1 14 410.916 395.041 21.126 8.911 o
-2 1 15 117.730 133.231 13.544 31.472 o
-2 1 16 611.430 663.949 31.596 4.314 o
-2 1 17 331.119 335.898 27.889 7.855 o
-2 1 18 24.855 23.955 8.828 101.128 o
-2 1 19 61.448 53.003 11.739 51.800 o
-2 1 20 0.499 -9.395 9.799 106.593 o
-2 1 21 12.605 -18.327 9.003 115.554 o
-2 1 22 337.074 349.165 35.093 5.768 o
-2 2 1 2534.140 2548.710 39.518 0.602 o
-2 2 2 79.259 71.963 3.550 108.504 o
-2 2 3 58.133 62.623 4.972 118.989 o
-2 2 4 110.992 105.584 6.846 60.160 o
-2 2 5 3.903 -0.232 2.080 1530.180 o
-2 2 6 178.424 176.738 8.877 33.615 o
-2 2 7 2.981 7.288 3.127 742.060 o
-2 2 8 126.301 157.169 12.541 32.104 o
-2 2 9 952.297 965.425 28.291 2.897 o
-2 2 10 400.239 391.283 16.889 10.588 o
-2 2 11 22.552 17.717 5.659 197.507 o
-2 2 12 156.977 153.582 12.210 30.139 o
-2 2 13 35.129 26.737 6.703 134.208 o
-2 2 14 11.992 12.808 6.410 195.319 o
-2 2 15 226.379 180.710 14.578 20.702 o
-2 2 16 0.057 -7.790 5.459 344.136 o
-2 2 17 282.553 229.447 17.678 14.728 o
-2 2 18 1.880 9.585 8.586 131.966 o
-2 2 19 1.371 -10.845 8.078 155.381 o
-2 2 20 262.600 266.670 27.961 8.816 o
-2 2 21 21.629 35.909 12.145 59.366 o
-2 3 1 3902.160 4415.310 75.038 0.237 o
-2 3 2 784.721 845.227 20.330 4.154 o
-2 3 3 89.696 102.320 6.523 70.281 o
-2 3 4 11.931 11.521 2.878 531.807 o
-2 3 5 53.350 61.320 6.757 99.615 o
-2 3 6 136.904 129.824 6.637 50.434 o
-2 3 7 675.764 709.283 21.707 4.979 o
-2 3 8 503.431 501.874 24.768 6.463 o
-2 3 9 30.020 47.503 6.999 121.867 o
-2 3 10 37.755 29.018 6.984 123.740 o
-2 3 11 421.328 477.567 22.442 7.895 o
-2 3 12 2.507 -3.791 5.830 289.105 o
-2 3 13 3.527 -2.329 7.890 159.436 o
-2 3 14 5.736 1.558 5.505 299.414 o
-2 3 15 115.387 128.166 20.643 18.193 o
-2 3 16 13.034 5.803 6.980 175.136 o
-2 3 17 51.542 35.178 8.178 90.710 o
-2 3 18 3.483 11.215 8.179 141.629 o
-2 3 19 0.013 7.220 8.432 140.066 o
-2 3 20 1.096 9.916 19.630 26.391 o
-2 4 1 57.895 47.179 6.191 109.431 o
-2 4 2 45.006 57.789 6.871 105.815 o
-2 4 3 226.450 251.287 12.826 20.914 o
-2 4 4 28.403 32.349 4.437 211.494 o
-2 4 5 4.127 0.421 2.856 950.272 o
-2 4 6 42.315 29.817 6.803 122.247 o
-2 4 7 256.038 250.786 18.602 14.465 o
-2 4 8 112.978 110.974 7.658 54.994 o
-2 4 9 4471.830 4634.220 101.695 0.182 o
-2 4 10 14.373 9.211 5.060 274.172 o
-2 4 11 83.432 75.448 9.238 59.614 o
-2 4 12 16.237 1.930 6.156 211.253 o
-2 4 13 14.715 12.798 7.565 145.738 o
-2 4 14 221.530 238.742 23.396 11.940 o
-2 4 15 20.250 28.280 9.526 91.105 o
-2 4 16 114.594 77.127 11.847 40.321 o
-2 4 17 4.493 -2.143 7.848 159.609 o
-2 4 18 22.646 -6.820 13.854 49.805 o
-2 5 1 3.590 5.689 5.007 353.943 o
-2 5 2 30.782 19.450 7.534 123.937 o
-2 5 3 26.546 18.785 5.254 202.949 o
-2 5 4 201.353 200.517 11.402 25.941 o
-2 5 5 33.530 15.315 7.480 124.468 o
-2 5 6 0.780 7.374 5.506 310.660 o
-2 5 7 533.699 590.199 26.317 5.641 o
-2 5 8 247.472 234.363 19.307 14.360 o
-2 5 9 579.525 611.620 28.235 5.015 o
-2 5 10 34.046 19.416 7.762 115.963 o
-2 5 11 180.317 194.153 20.863 15.243 o
-2 5 12 2.150 -4.244 9.405 114.386 o
-2 5 13 150.891 117.086 13.680 28.994 o
-2 5 14 209.774 200.142 17.063 18.124 o
-2 5 15 40.699 45.304 13.565 45.412 o
-2 5 16 0.050 -1.689 15.636 41.993 o
-2 6 1 11.302 3.843 6.732 191.892 o
-2 6 2 18.729 4.992 7.506 147.456 o
-2 6 3 26.405 26.251 7.517 125.333 o
-2 6 4 210.393 204.797 11.907 24.412 o
-2 6 5 15.292 12.009 8.697 115.389 o
-2 6 6 470.598 556.387 28.638 5.754 o
-2 6 7 66.560 87.708 12.851 42.210 o
-2 6 8 60.247 48.408 10.077 64.460 o
-2 6 9 13.133 13.227 8.053 133.014 o
-2 6 10 13.419 7.723 7.899 140.356 o
-2 6 11 9.916 -6.789 9.599 104.502 o
-2 6 12 11.792 21.748 12.056 64.347 o
-2 7 1 6.023 -19.010 9.374 112.142 o
-2 7 2 23.090 21.863 15.607 38.704 o
-2 7 3 0.702 -0.771 11.260 80.706 o
-2 7 4 23.410 13.690 11.573 67.047 o
-1 0 4 1284.760 1170.610 29.275 1.985 o
-1 0 6 31.121 25.709 4.584 207.573 o
-1 0 8 2662.990 2673.600 97.350 0.388 o
-1 0 10 1948.450 1930.730 89.129 0.589 o
-1 0 12 1490.940 1316.710 61.993 1.098 o
-1 0 14 24.668 38.041 9.147 91.735 o
-1 0 16 665.888 663.953 46.230 2.814 o
-1 0 18 11.545 31.428 19.489 25.860 o
-1 0 20 4.815 -5.646 14.558 47.783 o
-1 0 22 0.734 30.662 19.862 25.385 o
-1 1 1 23.419 27.541 2.290 353.142 o
-1 1 2 4108.920 3679.430 58.188 0.262 o
-1 1 3 101.002 88.004 4.356 81.417 o
-1 1 4 0.962 0.284 1.695 2896.150 o
-1 1 5 218.666 203.264 7.109 30.356 o
-1 1 6 771.769 699.154 15.588 4.968 o
-1 1 7 265.944 270.843 9.389 21.469 o
-1 1 8 1079.590 1103.720 34.886 2.219 o
-1 1 9 1801.700 1873.950 40.815 1.012 o
-1 1 10 42.183 51.152 6.423 118.624 o
-1 1 11 192.150 197.147 13.819 23.111 o
-1 1 12 532.573 511.008 20.853 6.947 o
-1 1 13 80.214 71.971 9.180 61.455 o
-1 1 14 123.910 110.559 14.612 29.213 o
-1 1 15 1808.400 1881.980 52.415 0.910 o
-1 1 16 61.243 70.329 9.830 62.764 o
-1 1 17 27.615 31.335 8.600 100.726 o
-1 1 18 30.658 19.431 8.064 112.818 o
-1 1 19 5.679 -0.986 7.685 164.206 o
-1 1 20 10.223 26.144 17.783 31.032 o
-1 1 21 0.003 1.762 9.870 104.830 o
-1 2 1 196.234 181.910 5.886 36.159 o
-1 2 2 809.891 726.202 14.682 4.713 o
-1 2 3 9.517 6.013 1.799 935.188 o
-1 2 4 894.644 857.031 17.994 3.777 o
-1 2 5 307.826 285.041 9.287 18.874 o
-1 2 6 279.951 284.928 10.971 19.049 o
-1 2 7 1461.980 1601.330 37.705 1.378 o
-1 2 8 427.071 472.589 20.750 8.325 o
-1 2 9 461.564 467.536 18.020 8.655 o
-1 2 10 117.559 134.195 10.680 39.929 o
-1 2 11 14.273 13.098 4.876 278.921 o
-1 2 12 158.872 165.763 14.266 25.453 o
-1 2 13 24.849 22.880 5.850 178.716 o
-1 2 14 27.908 26.718 6.110 160.618 o
-1 2 15 595.715 572.555 43.048 3.317 o
-1 2 16 115.938 74.171 12.718 37.212 o
-1 2 17 0.708 -0.908 5.742 307.448 o
-1 2 18 45.499 51.106 7.986 92.091 o
-1 2 19 0.238 -10.494 6.755 224.325 o
-1 2 20 17.429 -3.757 10.800 80.529 o
-1 2 21 12.954 -16.099 11.145 77.649 o
-1 3 1 136.499 157.260 8.148 42.953 o
-1 3 2 230.066 255.766 10.524 23.098 o
-1 3 3 488.184 499.189 16.299 8.497 o
-1 3 4 45.065 45.514 5.185 142.139 o
-1 3 5 115.581 117.491 7.664 53.426 o
-1 3 6 702.460 655.554 19.891 5.170 o
-1 3 7 125.684 150.238 10.320 38.738 o
-1 3 8 120.676 117.822 9.325 45.577 o
-1 3 9 23.512 20.572 6.635 156.582 o
-1 3 10 131.697 122.120 11.310 36.841 o
-1 3 11 386.965 411.598 23.824 8.235 o
-1 3 12 172.248 148.974 15.166 23.597 o
-1 3 13 366.446 342.429 22.226 9.479 o
-1 3 14 78.652 74.635 10.684 52.184 o
-1 3 15 116.964 100.010 17.080 24.538 o
-1 3 16 5.454 -14.273 5.769 280.427 o
-1 3 17 15.327 -4.997 5.931 229.712 o
-1 3 18 35.440 21.065 13.387 49.120 o
-1 3 19 20.194 23.730 13.036 53.949 o
-1 3 20 0.201 -3.924 24.654 16.889 o
-1 4 1 28.750 31.648 5.780 164.872 o
-1 4 2 0.402 -1.010 3.414 862.853 o
-1 4 3 64.974 69.693 7.479 81.760 o
-1 4 4 15.777 8.856 4.092 349.486 o
-1 4 5 8.718 0.546 3.679 538.638 o
-1 4 6 6.976 3.925 4.953 341.947 o
-1 4 7 293.425 313.957 15.095 14.974 o
-1 4 8 559.282 634.033 21.724 6.033 o
-1 4 9 233.415 242.097 14.025 19.517 o
-1 4 10 2391.430 2519.020 56.331 0.586 o
-1 4 11 32.982 37.619 7.025 123.379 o
-1 4 12 8.086 1.668 7.387 170.977 o
-1 4 13 8.076 0.553 6.743 202.937 o
-1 4 14 19.325 34.389 11.608 64.932 o
-1 4 15 248.625 267.696 24.450 10.662 o
-1 4 16 1.206 -0.010 8.532 139.635 o
-1 4 17 0.028 4.183 8.116 152.870 o
-1 4 18 102.515 115.860 20.164 19.468 o
-1 5 1 1.546 4.641 5.172 352.673 o
-1 5 2 0.262 -5.871 4.899 425.035 o
-1 5 3 0.059 0.089 4.585 487.068 o
-1 5 4 27.713 32.097 6.564 143.814 o
-1 5 5 52.605 52.479 7.637 91.817 o
-1 5 6 184.690 173.362 12.085 27.183 o
-1 5 7 2579.580 2728.970 77.701 0.455 o
-1 5 8 48.116 56.299 8.803 79.551 o
-1 5 9 0.327 -8.013 4.849 432.964 o
-1 5 10 407.948 428.016 17.651 9.865 o
-1 5 11 20.890 17.521 6.754 159.396 o
-1 5 12 176.871 178.985 17.542 19.230 o
-1 5 13 8.159 7.448 8.395 131.932 o
-1 5 14 19.249 15.960 10.133 85.656 o
-1 5 15 11.262 -4.434 10.003 95.944 o
-1 6 1 6.668 14.435 8.425 129.010 o
-1 6 2 228.941 235.560 18.452 15.552 o
-1 6 3 166.971 157.127 14.111 25.480 o
-1 6 4 0.456 0.857 5.882 292.208 o
-1 6 5 46.358 42.252 11.652 56.769 o
-1 6 6 97.625 85.915 10.017 50.420 o
-1 6 7 496.833 501.025 37.629 4.319 o
-1 6 8 0.168 -9.461 6.894 215.551 o
-1 6 9 3.892 -0.441 7.957 156.293 o
-1 6 10 2.583 10.339 10.056 96.967 o
-1 6 11 117.377 127.236 16.535 24.857 o
-1 6 12 1.126 10.307 14.577 47.461 o
-1 7 1 61.196 15.669 12.419 51.217 o
-1 7 2 111.979 88.162 20.191 19.574 o
-1 7 3 99.638 90.070 17.703 24.433 o
-1 7 4 59.100 33.656 12.396 50.086 o
0 0 4 514.784 440.212 16.262 8.545 o
0 0 6 44.931 46.690 5.786 129.712 o
0 0 8 575.614 529.693 22.636 6.168 o
0 0 10 341.123 380.441 21.680 9.786 o
0 0 12 1515.390 1575.820 71.603 0.905 o
0 0 14 56.769 16.595 19.216 24.886 o
0 0 16 1645.220 1702.550 83.571 0.725 o
0 0 18 297.777 332.561 39.018 5.134 o
0 0 20 167.723 191.325 61.496 2.564 o
0 1 1 384.844 341.496 7.060 15.377 o
0 1 2 7857.160 7292.890 95.899 0.075 o
0 1 3 86.252 89.954 4.317 90.108 o
0 1 4 44.821 39.764 3.113 194.577 o
0 1 5 929.599 882.611 17.339 3.613 o
0 1 6 656.342 620.963 14.124 6.275 o
0 1 7 1681.420 1647.230 29.471 1.268 o
0 1 8 294.738 273.928 11.217 18.423 o
0 1 9 621.793 634.478 19.379 5.876 o
0 1 10 205.165 197.742 11.122 26.174 o
0 1 11 13.255 16.441 4.357 316.537 o
0 1 12 331.674 330.603 16.405 12.909 o
0 1 13 0.708 9.655 4.589 419.962 o
0 1 14 318.043 338.671 17.903 12.336 o
0 1 15 718.347 699.005 28.296 4.131 o
0 1 16 37.609 28.670 8.348 99.036 o
0 1 17 15.629 4.035 5.378 257.256 o
0 1 18 1.480 -11.371 6.458 240.996 o
0 1 19 13.352 4.342 7.865 143.604 o
0 1 20 25.656 32.847 13.774 47.344 o
0 1 21 0.904 -5.624 10.867 86.545 o
0 2 0 3994.640 3942.560 68.558 0.252 o
0 2 1 1302.190 1226.030 20.778 2.083 o
0 2 2 110.581 108.212 5.333 67.082 o
0 2 3 186.256 209.547 7.303 33.446 o
0 2 4 60.035 54.964 4.206 132.020 o
0 2 5 455.592 432.906 11.666 10.755 o
0 2 6 216.503 231.861 9.954 25.583 o
0 2 7 174.377 175.897 10.015 31.877 o
0 2 8 4157.680 4319.240 84.008 0.218 o
0 2 9 2.224 3.377 3.362 749.992 o
0 2 10 0.315 1.206 4.863 424.140 o
0 2 11 0.163 -6.490 3.127 1039.690 o
0 2 12 43.321 41.914 5.923 131.882 o
0 2 13 15.028 14.709 8.586 116.989 o
0 2 14 3.632 1.305 7.749 163.842 o
0 2 15 34.250 31.764 6.440 138.402 o
0 2 16 313.255 271.124 27.317 8.543 o
0 2 17 0.849 4.505 10.925 84.685 o
0 2 18 5.983 27.791 18.335 29.453 o
0 2 19 0.145 -19.933 13.455 56.684 o
0 2 20 3.436 0.984 11.562 75.449 o
0 3 1 883.880 901.238 21.730 3.539 o
0 3 2 1795.390 1864.450 40.565 1.020 o
0 3 3 469.942 468.814 14.383 9.459 o
0 3 4 67.599 47.696 5.420 111.012 o
0 3 5 96.865 80.649 6.902 69.363 o
0 3 6 134.033 165.353 10.042 37.326 o
0 3 7 178.902 153.269 12.854 27.042 o
0 3 8 11.412 8.079 3.864 418.648 o
0 3 9 31.302 29.902 5.542 169.073 o
0 3 10 8.177 4.015 5.008 327.470 o
0 3 11 0.059 2.766 4.506 484.808 o
0 3 12 173.929 182.193 17.557 19.264 o
0 3 13 1993.830 2140.270 57.713 0.748 o
0 3 14 20.296 1.647 6.660 178.335 o
0 3 15 407.363 368.848 17.351 10.491 o
0 3 16 277.254 287.537 29.010 8.160 o
0 3 17 14.532 12.009 11.314 72.891 o
0 3 18 4.397 3.149 11.651 73.658 o
0 3 19 35.582 22.885 13.162 50.386 o
0 4 0 31.672 28.623 8.970 93.100 o
0 4 1 21.073 21.329 4.810 237.064 o
0 4 2 491.829 516.241 21.635 7.157 o
0 4 3 175.769 163.115 11.832 28.809 o
0 4 4 135.877 135.236 11.070 36.189 o
0 4 5 209.095 216.604 12.441 23.388 o
0 4 6 4.864 1.233 3.544 645.305 o
0 4 7 94.079 97.975 10.671 46.815 o
0 4 8 495.617 545.212 20.614 7.191 o
0 4 9 136.735 147.616 12.017 32.855 o
0 4 10 873.841 942.863 29.343 3.090 o
0 4 11 233.162 222.920 20.640 13.816 o
0 4 12 18.402 2.753 8.441 122.803 o
0 4 13 179.142 137.609 14.392 24.829 o
0 4 14 16.905 27.289 15.360 40.213 o
0 4 15 7.617 -17.317 8.406 136.283 o
0 4 16 159.427 122.011 19.785 18.032 o
0 4 17 0.116 -16.948 10.556 92.090 o
0 4 18 42.254 38.760 13.733 44.746 o
0 5 1 46.092 58.857 10.508 63.602 o
0 5 2 23.503 23.735 6.829 148.293 o
0 5 3 140.574 115.569 11.724 34.969 o
0 5 4 19.381 15.012 6.233 183.904 o
0 5 5 209.177 250.819 19.425 15.050 o
0 5 6 1.406 7.879 6.038 258.482 o
0 5 7 328.619 346.127 21.311 10.398 o
0 5 8 1016.580 1119.620 33.206 2.377 o
0 5 9 126.080 123.887 11.807 35.942 o
0 5 10 232.853 230.609 20.492 13.848 o
0 5 11 5.277 -9.690 6.153 249.927 o
0 5 12 80.052 92.680 15.513 30.936 o
0 5 13 22.795 6.052 10.142 86.176 o
0 5 14 9.209 22.453 10.701 80.660 o
0 5 15 24.101 18.659 13.989 47.318 o
0 6 0 158.630 185.126 25.222 12.136 o
0 6 1 69.313 63.392 12.927 43.196 o
0 6 2 7.926 15.636 7.921 141.565 o
0 6 3 7.228 -3.898 7.177 183.533 o
0 6 4 0.500 3.852 6.629 226.067 o
0 6 5 254.993 228.908 17.191 15.947 o
0 6 6 9.850 10.142 7.217 167.388 o
0 6 7 44.544 34.630 8.951 84.748 o
0 6 8 126.457 132.049 17.870 21.852 o
0 6 9 0.408 8.724 7.105 192.267 o
0 6 10 7.539 -10.727 17.833 31.823 o
0 6 11 254.961 289.629 27.315 9.054 o
0 7 1 160.111 191.673 20.747 15.909 o
0 7 2 2.628 -0.978 12.514 64.903 o
0 7 3 10.793 2.924 9.500 104.959 o
0 7 4 20.500 32.816 11.506 65.808 o
1 0 4 73.787 53.779 4.627 111.924 o
1 0 6 418.152 383.653 13.529 11.516 o
1 0 8 120.104 123.759 9.652 43.928 o
1 0 10 808.807 815.101 28.956 3.514 o
1 0 12 697.105 786.857 37.135 3.289 o
1 0 14 6629.150 6669.220 159.040 0.084 o
1 0 16 357.819 397.912 24.143 8.537 o
1 0 18 0.931 -1.525 10.960 85.081 o
1 0 20 183.776 151.669 39.431 5.789 o
1 1 0 834.400 766.544 13.287 4.536 o
1 1 1 759.228 749.987 13.543 5.029 o
1 1 2 1630.760 1509.420 22.739 1.438 o
1 1 3 12879.200 12484.300 150.944 0.028 o
1 1 4 4460.180 4261.300 57.900 0.219 o
1 1 5 130.285 108.697 4.518 62.807 o
1 1 6 219.851 197.787 7.095 30.541 o
1 1 7 738.112 652.121 26.734 4.296 o
1 1 8 37.211 30.969 3.290 226.499 o
1 1 9 87.535 73.724 5.107 88.773 o
1 1 10 35.115 32.912 4.160 201.227 o
1 1 11 308.050 296.267 12.057 16.791 o
1 1 12 626.005 636.127 18.699 5.925 o
1 1 13 10.192 8.741 7.375 161.895 o
1 1 14 0.119 0.620 4.975 410.488 o
1 1 15 569.584 581.252 20.630 6.336 o
1 1 16 14.576 21.768 9.557 95.618 o
1 1 17 0.049 -5.958 8.628 137.862 o
1 1 18 18.406 8.704 9.483 98.531 o
1 1 19 11.044 19.491 13.003 56.388 o
1 1 20 12.850 6.713 15.569 40.670 o
1 1 21 23.043 -4.839 15.340 41.105 o
1 2 0 51.514 47.459 3.640 160.259 o
1 2 1 680.701 677.421 13.811 5.853 o
1 2 2 70.077 67.103 4.565 109.806 o
1 2 3 965.650 961.401 18.909 3.273 o
1 2 4 900.343 892.537 17.445 3.706 o
1 2 5 311.799 301.272 10.622 17.464 o
1 2 6 5205.720 5421.780 84.489 0.149 o
1 2 7 1.836 1.228 2.236 1581.740 o
1 2 8 699.745 763.565 19.337 4.904 o
1 2 9 104.507 107.608 7.886 56.703 o
1 2 10 2.822 -1.200 4.310 505.782 o
1 2 11 212.403 212.814 21.192 13.969 o
1 2 12 5.584 5.914 6.037 246.233 o
1 2 13 7.013 8.936 7.065 180.104 o
1 2 14 76.243 47.955 12.128 47.306 o
1 2 15 95.549 112.089 16.277 27.173 o
1 2 16 149.804 163.141 21.625 15.633 o
1 2 17 3.763 -14.967 9.915 102.069 o
1 2 18 0.152 -2.622 9.740 108.132 o
1 2 19 24.302 9.186 9.870 88.731 o
1 2 20 6.045 -17.450 11.155 80.129 o
1 3 0 1245.430 1287.730 31.916 1.898 o
1 3 1 136.373 129.578 8.676 43.846 o
1 3 2 2451.900 2626.280 45.481 0.595 o
1 3 3 5.820 5.450 2.756 799.272 o
1 3 4 129.156 97.106 8.318 49.897 o
1 3 5 254.892 224.811 11.984 20.988 o
1 3 6 138.660 129.960 10.034 39.191 o
1 3 7 47.953 48.139 6.412 114.662 o
1 3 8 73.016 60.727 7.335 81.317 o
1 3 9 11.843 15.146 4.709 299.342 o
1 3 10 0.000 -2.374 3.496 839.882 o
1 3 11 425.852 416.155 22.842 8.073 o
1 3 12 82.506 73.816 16.059 29.906 o
1 3 13 806.511 822.663 41.961 2.668 o
1 3 14 78.003 69.786 19.685 21.958 o
1 3 15 100.656 100.896 17.134 25.287 o
1 3 16 6.634 0.942 8.538 132.892 o
1 3 17 0.020 11.262 11.153 80.311 o
1 3 18 6.620 -0.603 13.755 53.127 o
1 3 19 0.104 9.934 14.783 46.328 o
1 4 0 931.275 1025.750 27.282 2.919 o
1 4 1 827.026 836.039 24.332 3.724 o
1 4 2 862.171 975.809 31.938 2.936 o
1 4 3 60.891 54.778 9.340 69.416 o
1 4 4 67.399 71.086 8.458 71.475 o
1 4 5 29.091 31.971 6.950 132.476 o
1 4 6 223.706 255.371 14.784 18.870 o
1 4 7 15.991 15.029 5.764 213.923 o
1 4 8 115.478 121.841 12.663 34.721 o
1 4 9 19.981 11.883 8.596 113.794 o
1 4 10 275.023 256.993 17.499 14.685 o
1 4 11 572.647 666.824 31.107 4.535 o
1 4 12 110.035 128.900 14.424 30.053 o
1 4 13 0.127 -9.380 5.934 290.980 o
1 4 14 110.929 61.287 12.774 38.409 o
1 4 15 47.457 41.885 12.793 49.023 o
1 4 16 14.687 14.744 11.214 73.560 o
1 4 17 0.290 -14.235 10.754 88.657 o
1 5 0 0.266 2.494 5.669 310.546 o
1 5 1 0.002 -9.010 4.597 485.889 o
1 5 2 0.915 4.644 8.639 134.025 o
1 5 3 204.140 181.754 16.469 19.393 o
1 5 4 40.102 48.562 9.727 74.690 o
1 5 5 447.477 444.327 24.218 7.330 o
1 5 6 1023.440 1133.370 40.413 2.097 o
1 5 7 163.428 163.206 15.931 22.461 o
1 5 8 2.433 20.023 7.324 167.407 o
1 5 9 1015.650 1136.350 40.485 2.104 o
1 5 10 27.093 24.035 8.462 106.140 o
1 5 11 18.946 -2.576 8.124 131.933 o
1 5 12 10.785 3.373 8.740 122.098 o
1 5 13 6.993 8.582 10.993 80.336 o
1 5 14 145.646 122.463 16.409 23.673 o
1 5 15 3.712 7.058 13.979 51.372 o
1 6 0 187.747 175.794 18.490 17.756 o
1 6 1 1.339 2.672 7.559 174.735 o
1 6 2 10.856 4.499 7.247 169.335 o
1 6 3 5.707 0.627 6.962 196.856 o
1 6 4 3.368 0.751 10.614 89.337 o
1 6 5 0.113 -6.844 7.867 165.701 o
1 6 6 55.138 38.002 10.040 68.087 o
1 6 7 102.916 87.628 12.706 38.019 o
1 6 8 1.520 5.166 8.324 143.014 o
1 6 9 351.466 336.041 24.308 8.916 o
1 6 10 1.099 -8.033 8.203 151.073 o
1 6 11 7.606 -13.609 9.783 102.282 o
1 7 0 0.005 -17.633 8.709 135.364 o
1 7 1 87.124 80.894 13.733 36.563 o
1 7 2 2.132 -3.308 10.389 93.993 o
1 7 3 211.319 199.955 21.593 13.813 o
1 7 4 10.861 9.601 10.257 89.328 o
2 0 0 9.832 4.918 1.312 1101.730 o
2 0 2 8976.000 8926.870 147.643 0.053 o
2 0 4 5945.200 5793.570 100.220 0.119 o
2 0 6 3.459 2.047 2.279 1294.410 o
2 0 8 51.954 63.077 8.487 79.564 o
2 0 10 456.501 403.430 28.643 6.362 o
2 0 12 253.409 307.250 20.160 12.769 o
2 0 14 3056.740 3221.130 98.299 0.318 o
2 0 16 205.317 208.477 20.807 14.503 o
2 0 18 130.356 170.963 18.922 19.321 o
2 0 20 57.070 22.497 24.587 15.791 o
2 1 0 1298.850 1183.930 20.092 2.138 o
2 1 1 3754.270 3540.990 66.323 0.289 o
2 1 2 180.862 175.515 6.091 38.636 o
2 1 3 8750.830 8363.080 111.127 0.060 o
2 1 4 10218.600 9949.950 126.776 0.044 o
2 1 5 27.657 26.103 3.497 267.058 o
2 1 6 2192.360 2193.490 39.281 0.768 o
2 1 7 2564.750 2619.200 56.842 0.534 o
2 1 8 129.242 132.238 12.737 32.544 o
2 1 9 22.914 19.561 5.566 198.238 o
2 1 10 21.600 11.972 5.831 199.621 o
2 1 11 30.037 26.627 7.672 118.183 o
2 1 12 92.465 94.218 13.458 36.211 o
2 1 13 66.987 45.034 10.833 57.371 o
2 1 14 46.093 45.020 10.113 69.287 o
2 1 15 309.836 292.406 27.501 8.401 o
2 1 16 25.268 15.102 8.235 115.727 o
2 1 17 219.007 215.117 23.345 12.221 o
2 1 18 229.758 222.954 24.795 11.067 o
2 1 19 1.159 -15.198 15.346 43.470 o
2 1 20 9.476 10.490 16.032 38.577 o
2 2 0 123.824 117.860 6.496 55.957 o
2 2 1 24.168 22.299 2.757 340.298 o
2 2 2 291.627 284.502 8.703 20.122 o
2 2 3 197.619 188.517 7.554 32.942 o
2 2 4 86.628 92.642 6.123 76.479 o
2 2 5 31.400 40.538 4.523 189.284 o
2 2 6 173.095 154.497 8.006 37.606 o
2 2 7 109.104 119.715 6.917 58.219 o
2 2 8 5.731 13.672 4.429 374.906 o
2 2 9 133.065 134.731 16.993 22.973 o
2 2 10 2.186 1.809 7.140 194.251 o
2 2 11 104.424 100.372 14.408 31.771 o
2 2 12 272.165 274.394 25.849 9.605 o
2 2 13 15.441 16.074 9.086 105.514 o
2 2 14 148.639 133.253 18.561 19.849 o
2 2 15 5.059 -0.284 13.565 54.879 o
2 2 16 428.239 484.582 41.080 4.101 o
2 2 17 9.667 1.597 12.113 67.033 o
2 2 18 0.832 -10.724 9.591 111.015 o
2 2 19 4.130 -10.662 11.677 73.938 o
2 2 20 64.392 61.253 15.025 35.208 o
2 3 0 33.009 40.510 5.127 167.784 o
2 3 1 494.068 517.069 15.251 8.525 o
2 3 2 957.349 1038.100 22.751 3.024 o
2 3 3 14.053 3.847 2.613 612.739 o
2 3 4 1.260 2.970 2.900 1018.540 o
2 3 5 517.932 516.831 17.077 7.833 o
2 3 6 11.191 14.572 4.019 370.969 o
2 3 7 178.949 208.936 12.695 25.276 o
2 3 8 67.317 64.849 7.707 79.603 o
2 3 9 2.296 1.439 3.512 724.506 o
2 3 10 0.001 2.121 3.639 739.431 o
2 3 11 102.601 113.857 17.083 24.934 o
2 3 12 79.261 56.916 12.464 44.393 o
2 3 13 203.424 218.057 23.617 12.279 o
2 3 14 671.006 633.716 39.727 3.350 o
2 3 15 1068.600 978.125 69.467 1.287 o
2 3 16 33.805 40.039 13.752 45.751 o
2 3 17 7.819 4.083 10.160 93.947 o
2 3 18 0.171 -5.997 9.685 109.340 o
2 4 0 1582.510 1602.210 38.639 1.267 o
2 4 1 215.027 241.721 16.845 17.397 o
2 4 2 109.224 122.087 11.441 39.400 o
2 4 3 38.505 52.514 8.997 82.753 o
2 4 4 17.800 19.189 5.533 214.266 o
2 4 5 78.268 118.490 14.767 32.216 o
2 4 6 648.625 609.492 26.198 4.909 o
2 4 7 7.929 4.455 5.326 296.527 o
2 4 8 68.198 74.586 9.020 66.029 o
2 4 9 304.814 311.391 18.164 12.798 o
2 4 10 0.085 -10.203 4.874 431.353 o
2 4 11 40.973 46.779 13.381 46.273 o
2 4 12 469.050 490.875 26.012 6.521 o
2 4 13 27.604 35.066 10.396 74.763 o
2 4 14 270.053 207.448 24.260 10.895 o
2 4 15 63.022 65.062 15.592 33.183 o
2 4 16 9.642 -8.816 11.835 70.325 o
2 4 17 54.748 20.157 14.270 41.601 o
2 5 0 0.711 -7.584 4.281 547.279 o
2 5 1 0.007 -2.956 4.492 508.781 o
2 5 2 24.507 29.992 7.109 135.225 o
2 5 3 10.928 10.524 6.293 206.708 o
2 5 4 189.853 187.648 18.382 17.604 o
2 5 5 142.775 129.199 15.217 25.894 o
2 5 6 889.909 1033.230 38.452 2.486 o
2 5 7 1239.770 1426.110 47.123 1.494 o
2 5 8 545.275 593.529 28.582 5.205 o
2 5 9 4.840 8.063 7.325 173.704 o
2 5 10 14.617 -4.174 6.604 194.891 o
2 5 11 21.284 28.683 14.470 44.227 o
2 5 12 9.781 -18.936 8.637 127.359 o
2 5 13 62.875 55.017 11.798 50.961 o
2 5 14 0.819 -7.091 18.427 30.194 o
2 6 0 37.789 38.702 10.511 69.309 o
2 6 1 8.829 10.770 10.729 82.855 o
2 6 2 89.864 109.275 13.318 36.145 o
2 6 3 9.478 13.971 7.805 144.298 o
2 6 4 16.124 1.271 7.668 148.317 o
2 6 5 0.011 -12.803 10.582 91.683 o
2 6 6 247.971 231.449 20.521 13.472 o
2 6 7 98.163 94.136 13.508 35.431 o
2 6 8 361.875 355.490 25.023 8.427 o
2 6 9 93.224 50.057 10.838 50.840 o
2 6 10 51.167 44.046 19.138 24.709 o
2 7 0 41.153 9.755 9.867 80.704 o
2 7 1 2.969 3.102 9.951 100.867 o
2 7 2 11.783 22.784 20.795 22.971 o
2 7 3 69.251 31.670 12.753 46.489 o
3 0 0 12146.700 11991.600 228.349 0.028 o
3 0 2 33116.100 35880.900 1631.850 0.002 o
3 0 4 1328.530 1317.060 31.238 1.779 o
3 0 6 83.128 83.147 6.963 74.234 o
3 0 8 317.031 273.773 16.919 13.706 o
3 0 10 267.019 248.398 17.406 15.108 o
3 0 12 126.638 111.001 13.191 32.625 o
3 0 14 981.894 1111.420 67.069 1.354 o
3 0 16 463.622 483.783 28.242 6.117 o
3 0 18 23.027 39.626 26.945 13.623 o
3 0 20 36.413 20.062 23.350 17.846 o
3 1 0 11954.100 12086.700 180.526 0.030 o
3 1 1 174.137 175.758 5.666 40.492 o
3 1 2 1454.960 1288.050 24.178 1.751 o
3 1 3 1630.660 1577.820 27.493 1.360 o
3 1 4 6960.440 6271.610 83.556 0.097 o
3 1 5 2215.950 2208.850 38.668 0.759 o
3 1 6 179.375 180.651 9.920 31.280 o
3 1 7 1160.080 1240.970 32.452 2.047 o
3 1 8 65.586 56.507 8.123 78.411 o
3 1 9 0.393 3.806 4.990 390.448 o
3 1 10 25.403 26.385 7.274 132.165 o
3 1 11 37.887 33.010 7.688 108.294 o
3 1 12 0.972 -3.847 6.762 221.692 o
3 1 13 486.057 449.268 29.943 5.745 o
3 1 14 10.896 19.464 8.547 119.459 o
3 1 15 665.004 647.354 37.798 3.519 o
3 1 16 210.404 189.591 22.892 12.931 o
3 1 17 0.004 3.209 9.013 124.884 o
3 1 18 26.552 11.184 15.353 40.084 o
3 1 19 0.829 -14.626 10.627 90.505 o
3 1 20 2.884 -34.913 11.715 73.866 o
3 2 0 357.513 332.915 9.627 15.549 o
3 2 1 163.317 157.281 7.200 40.756 o
3 2 2 303.152 311.979 10.349 17.781 o
3 2 3 897.007 875.863 19.207 3.668 o
3 2 4 0.742 5.765 2.219 1438.670 o
3 2 5 72.627 73.424 5.696 93.611 o
3 2 6 1188.360 1108.270 28.600 2.215 o
3 2 7 945.952 926.819 27.994 2.980 o
3 2 8 1137.580 1106.890 49.185 1.698 o
3 2 9 313.877 314.463 19.859 11.640 o
3 2 10 197.308 167.110 18.420 17.657 o
3 2 11 0.007 4.904 7.005 203.063 o
3 2 12 5.602 -1.033 6.189 246.049 o
3 2 13 189.206 176.638 20.769 15.329 o
3 2 14 13.934 8.148 9.158 107.965 o
3 2 15 1.715 -3.743 8.009 157.526 o
3 2 16 220.785 219.925 25.297 10.921 o
3 2 17 351.006 371.093 33.929 5.906 o
3 2 18 214.050 226.995 50.941 3.551 o
3 2 19 67.390 81.268 27.970 11.960 o
3 3 0 574.205 585.632 16.826 6.878 o
3 3 1 13.794 9.490 3.017 496.787 o
3 3 2 125.317 148.904 8.290 45.377 o
3 3 3 119.163 140.063 8.735 45.902 o
3 3 4 588.086 651.491 20.432 5.930 o
3 3 5 80.124 81.591 7.597 71.103 o
3 3 6 42.902 49.134 5.723 131.897 o
3 3 7 31.328 28.125 6.260 149.641 o
3 3 8 207.213 223.209 12.681 22.984 o
3 3 9 134.494 173.777 9.914 37.038 o
3 3 10 3.798 3.308 4.856 381.415 o
3 3 11 2.579 -2.371 6.764 216.961 o
3 3 12 10.335 -3.061 7.907 149.057 o
3 3 13 371.867 291.693 35.240 5.705 o
3 3 14 18.631 27.911 11.527 66.841 o
3 3 15 236.521 296.134 29.597 8.254 o
3 3 16 84.797 65.690 13.448 38.767 o
3 3 17 79.054 44.771 14.767 35.528 o
3 3 18 38.314 22.580 21.534 20.699 o
3 4 0 101.861 108.316 10.080 47.005 o
3 4 1 0.335 6.242 3.524 706.618 o
3 4 2 147.072 159.106 13.502 28.010 o
3 4 3 47.900 32.509 6.727 116.770 o
3 4 4 365.044 414.836 20.734 9.548 o
3 4 5 1724.800 1803.370 51.404 0.977 o
3 4 6 176.471 201.770 16.033 20.728 o
3 4 7 34.060 24.842 6.690 137.017 o
3 4 8 48.351 49.668 8.834 80.641 o
3 4 9 13.541 5.191 5.619 246.799 o
3 4 10 8.829 3.001 8.443 132.226 o
3 4 11 0.262 -12.091 4.155 589.292 o
3 4 12 188.767 243.019 22.236 13.329 o
3 4 13 21.665 32.946 11.872 62.073 o
3 4 14 142.160 123.151 19.381 19.119 o
3 4 15 48.130 53.634 14.676 38.603 o
3 4 16 183.937 166.883 31.430 8.450 o
3 5 0 425.273 419.912 19.216 9.153 o
3 5 1 8.573 7.284 5.271 290.573 o
3 5 2 194.668 194.061 16.762 19.178 o
3 5 3 185.393 177.001 16.593 20.141 o
3 5 4 52.040 71.380 10.790 58.118 o
3 5 5 36.391 29.586 9.748 79.918 o
3 5 6 15.141 17.921 7.575 141.553 o
3 5 7 94.131 95.001 12.596 39.061 o
3 5 8 115.001 106.889 13.528 33.009 o
3 5 9 86.890 73.240 12.921 40.139 o
3 5 10 38.686 23.402 9.309 85.891 o
3 5 11 11.834 1.407 7.526 159.460 o
3 5 12 5.450 -8.828 7.595 168.264 o
3 5 13 13.274 3.438 12.492 62.090 o
3 5 14 0.016 23.893 13.634 53.123 o
3 6 0 73.909 62.538 12.021 47.010 o
3 6 1 2.812 -2.042 7.088 197.655 o
3 6 2 180.167 162.285 15.972 21.580 o
3 6 3 23.338 22.495 13.736 48.721 o
3 6 4 2.868 -7.640 7.675 169.298 o
3 6 5 13.245 -2.758 8.251 134.597 o
3 6 6 108.811 112.667 16.678 25.465 o
3 6 7 119.353 120.843 16.966 24.083 o
3 6 8 170.947 173.207 18.623 18.223 o
3 6 9 62.601 51.175 12.894 45.262 o
3 6 10 8.022 -14.846 12.319 65.530 o
3 7 0 28.783 62.960 13.983 43.616 o
3 7 1 47.335 58.239 16.075 33.108 o
4 0 0 1861.590 1805.630 42.408 0.985 o
4 0 2 4404.800 4062.080 78.891 0.215 o
4 0 4 1.872 4.149 2.881 958.964 o
4 0 6 2052.650 2208.650 48.853 0.768 o
4 0 8 106.859 138.658 14.295 30.241 o
4 0 10 106.502 89.772 12.128 39.520 o
4 0 12 424.641 438.563 23.966 7.650 o
4 0 14 1645.880 1656.770 58.140 0.983 o
4 0 16 359.340 404.434 24.746 8.281 o
4 0 18 0.143 7.560 11.072 82.153 o
4 1 0 5154.500 4846.600 116.267 0.146 o
4 1 1 79.900 71.643 4.705 98.204 o
4 1 2 59.121 53.812 3.370 146.044 o
4 1 3 51.416 51.239 3.722 155.541 o
4 1 4 799.512 711.090 15.668 4.754 o
4 1 5 1007.390 863.390 19.779 3.262 o
4 1 6 4135.130 4171.930 69.954 0.234 o
4 1 7 180.568 174.304 11.105 29.253 o
4 1 8 635.383 631.670 29.770 4.491 o
4 1 9 29.568 18.043 7.474 127.327 o
4 1 10 29.497 17.966 6.677 148.191 o
4 1 11 60.026 73.384 12.848 44.204 o
4 1 12 0.517 -5.110 5.863 295.976 o
4 1 13 546.268 586.088 34.014 4.451 o
4 1 14 1648.510 1692.950 64.788 0.903 o
4 1 15 5.497 10.018 8.874 120.469 o
4 1 16 39.712 34.755 14.503 41.411 o
4 1 17 64.142 51.938 16.913 29.494 o
4 1 18 0.223 2.274 11.148 82.072 o
4 1 19 1.897 -8.567 13.309 57.594 o
4 2 0 424.746 422.068 12.340 11.337 o
4 2 1 0.878 3.632 1.968 1862.280 o
4 2 2 65.110 67.377 5.295 105.975 o
4 2 3 652.601 676.484 20.851 5.323 o
4 2 4 89.116 109.213 7.221 64.916 o
4 2 5 940.053 1008.730 22.318 3.138 o
4 2 6 5224.990 5484.690 97.964 0.142 o
4 2 7 1521.200 1499.250 39.185 1.351 o
4 2 8 791.578 806.336 29.364 3.559 o
4 2 9 253.067 291.991 26.014 9.652 o
4 2 10 19.796 15.618 5.902 196.381 o
4 2 11 4.676 -0.841 6.927 201.956 o
4 2 12 39.297 37.824 9.523 79.535 o
4 2 13 149.145 119.515 21.421 16.419 o
4 2 14 4.121 6.112 6.893 197.766 o
4 2 15 31.239 43.587 12.701 52.367 o
4 2 16 37.574 55.083 18.283 27.188 o
4 2 17 268.814 285.268 29.068 8.223 o
4 2 18 366.919 388.454 39.994 4.612 o
4 3 0 140.115 124.382 8.792 43.266 o
4 3 1 508.554 522.389 17.948 7.731 o
4 3 2 3.112 7.001 2.800 863.253 o
4 3 3 116.356 127.998 9.991 42.983 o
4 3 4 799.372 844.737 22.964 3.910 o
4 3 5 274.575 254.305 11.965 19.237 o
4 3 6 1019.880 1061.290 27.194 2.656 o
4 3 7 0.483 1.726 3.142 960.625 o
4 3 8 4.980 9.463 3.449 574.317 o
4 3 9 155.069 160.858 16.419 22.179 o
4 3 10 35.850 33.968 8.212 100.624 o
4 3 11 6.501 17.998 6.511 197.368 o
4 3 12 17.509 8.970 11.411 71.301 o
4 3 13 540.796 545.123 35.166 4.403 o
4 3 14 46.541 61.062 14.435 39.406 o
4 3 15 444.426 465.821 41.409 4.038 o
4 3 16 4.215 15.460 13.603 53.358 o
4 3 17 26.860 2.255 21.326 21.731 o
4 4 0 26.077 17.586 5.290 204.292 o
4 4 1 275.526 278.611 14.398 16.680 o
4 4 2 0.043 -4.501 3.713 743.405 o
4 4 3 35.637 33.460 8.036 103.861 o
4 4 4 43.637 55.944 8.403 86.471 o
4 4 5 1323.750 1390.250 43.349 1.508 o
4 4 6 791.115 895.955 32.984 3.173 o
4 4 7 166.784 164.394 14.680 24.273 o
4 4 8 29.283 17.368 6.304 160.205 o
4 4 9 23.523 8.931 6.622 166.803 o
4 4 10 27.981 35.291 6.663 138.785 o
4 4 11 15.523 -6.885 6.810 183.316 o
4 4 12 3.387 17.000 9.199 111.638 o
4 4 13 62.386 54.278 13.535 41.940 o
4 4 14 164.290 139.254 20.812 16.432 o
4 4 15 3.488 0.427 10.413 92.754 o
4 5 0 0.017 -6.378 6.786 222.948 o
4 5 1 66.343 69.556 10.358 57.694 o
4 5 2 43.438 29.993 8.119 98.268 o
4 5 3 5.710 3.146 5.997 253.944 o
4 5 4 17.292 17.644 7.970 128.355 o
4 5 5 1087.510 1132.530 40.573 1.999 o
4 5 6 10.386 13.985 10.137 90.398 o
4 5 7 258.085 250.707 20.753 12.881 o
4 5 8 480.887 468.153 27.497 6.205 o
4 5 9 52.648 33.914 9.390 76.159 o
4 5 10 39.583 45.992 10.326 69.298 o
4 5 11 36.724 36.853 9.361 82.888 o
4 5 12 0.534 0.173 10.533 92.238 o
4 5 13 2.213 -0.638 14.316 49.770 o
4 6 0 46.051 31.975 9.102 82.798 o
4 6 1 6.167 -0.728 7.598 166.952 o
4 6 2 106.337 81.060 12.201 39.854 o
4 6 3 0.590 -2.116 8.876 129.743 o
4 6 4 3.972 -5.429 9.438 112.214 o
4 6 5 2.436 1.452 10.643 89.132 o
4 6 6 14.899 22.685 9.738 92.190 o
4 6 7 285.290 371.050 29.026 7.721 o
4 6 8 330.045 298.481 24.242 9.442 o
4 6 9 89.777 84.237 13.338 37.503 o
5 0 0 31.670 21.767 4.192 227.906 o
5 0 2 94.306 90.004 8.057 61.438 o
5 0 4 653.390 676.034 21.725 5.219 o
5 0 6 2529.120 2646.470 68.616 0.500 o
5 0 8 216.724 235.427 14.043 20.457 o
5 0 10 13.571 5.696 6.941 175.869 o
5 0 12 451.934 446.013 24.648 7.173 o
5 0 14 712.174 711.696 41.619 3.004 o
5 0 16 11.760 4.693 14.216 48.698 o
5 0 18 138.343 178.484 63.318 2.448 o
5 1 0 506.810 473.453 17.009 8.259 o
5 1 1 28.986 31.935 2.662 283.556 o
5 1 2 378.490 332.380 10.817 14.313 o
5 1 3 10.937 12.127 3.252 485.342 o
5 1 4 1279.710 1236.540 23.958 2.053 o
5 1 5 1544.280 1462.820 28.482 1.488 o
5 1 6 913.408 808.702 22.229 3.574 o
5 1 7 1.272 1.192 2.047 1928.160 o
5 1 8 914.611 951.033 31.756 2.845 o
5 1 9 384.066 387.214 21.739 9.114 o
5 1 10 13.339 12.813 6.733 178.035 o
5 1 11 66.703 56.689 11.594 51.253 o
5 1 12 1043.290 1085.470 47.313 1.871 o
5 1 13 22.419 7.487 7.284 147.623 o
5 1 14 465.031 461.612 33.248 5.217 o
5 1 15 22.564 25.491 9.488 91.201 o
5 1 16 0.736 13.684 14.969 44.893 o
5 1 17 1.576 -4.952 14.634 47.733 o
5 1 18 49.661 58.303 14.222 40.146 o
5 2 0 551.460 522.644 20.435 6.793 o
5 2 1 355.187 371.632 16.971 11.634 o
5 2 2 9.593 5.312 2.848 654.669 o
5 2 3 1.300 4.398 2.755 1055.680 o
5 2 4 272.358 289.526 11.841 18.614 o
5 2 5 11.316 6.500 2.883 591.907 o
5 2 6 17.676 21.351 3.892 310.294 o
5 2 7 8.397 3.675 3.509 551.469 o
5 2 8 1909.310 1916.220 51.433 0.866 o
5 2 9 18.226 18.658 6.794 161.505 o
5 2 10 4.604 3.423 9.126 117.817 o
5 2 11 12.809 11.961 8.163 131.017 o
5 2 12 12.479 -5.620 7.516 159.914 o
5 2 13 0.768 -0.619 10.703 89.260 o
5 2 14 20.260 25.688 13.866 48.122 o
5 2 15 135.498 107.288 18.224 21.416 o
5 2 16 4.781 2.747 10.498 90.080 o
5 2 17 3.158 -20.005 11.432 77.424 o
5 2 18 429.784 448.981 40.441 4.240 o
5 3 0 17.003 14.262 3.389 385.095 o
5 3 1 123.521 141.697 8.935 44.227 o
5 3 2 35.398 20.371 3.797 233.484 o
5 3 3 10.160 6.845 4.228 390.581 o
5 3 4 884.995 941.952 24.530 3.316 o
5 3 5 103.738 91.293 7.492 61.450 o
5 3 6 1007.230 1039.630 27.020 2.718 o
5 3 7 486.159 574.789 18.652 7.542 o
5 3 8 0.007 -6.891 3.350 914.537 o
5 3 9 81.097 70.230 10.537 52.965 o
5 3 10 360.429 398.880 25.476 8.060 o
5 3 11 167.485 144.658 16.634 21.637 o
5 3 12 68.930 51.335 12.893 44.297 o
5 3 13 13.251 9.865 9.886 94.144 o
5 3 14 0.478 7.771 9.179 118.127 o
5 3 15 169.664 166.174 34.899 7.183 o
5 3 16 107.533 116.771 19.208 20.756 o
5 4 0 13.292 10.762 4.232 347.286 o
5 4 1 13.182 3.236 6.510 199.114 o
5 4 2 22.119 26.612 5.538 192.573 o
5 4 3 64.314 71.314 8.300 74.046 o
5 4 4 838.803 828.031 27.834 3.466 o
5 4 5 29.112 15.748 5.783 179.700 o
5 4 6 119.151 134.935 12.670 33.612 o
5 4 7 628.693 617.630 27.294 4.859 o
5 4 8 60.582 57.362 7.908 82.826 o
5 4 9 4.480 -7.191 5.134 352.945 o
5 4 10 0.394 -6.773 6.419 247.738 o
5 4 11 39.398 41.601 10.496 68.448 o
5 4 12 0.000 3.796 9.197 119.761 o
5 4 13 14.828 16.604 11.734 67.458 o
5 4 14 11.316 -7.248 13.751 52.366 o
5 4 15 113.730 79.674 18.460 22.546 o
5 5 0 8.113 22.407 5.892 219.511 o
5 5 1 15.559 18.395 6.462 179.039 o
5 5 2 102.822 104.909 12.651 37.172 o
5 5 3 22.685 10.392 6.761 162.094 o
5 5 4 104.148 97.925 12.341 38.520 o
5 5 5 116.381 112.526 12.521 35.570 o
5 5 6 0.729 -0.600 6.145 268.742 o
5 5 7 24.459 22.029 8.173 114.761 o
5 5 8 2.837 1.472 7.863 160.426 o
5 5 9 17.358 -3.586 7.511 152.719 o
5 5 10 166.572 138.989 18.272 19.452 o
5 5 11 154.772 162.326 19.683 17.665 o
5 5 12 7.340 19.982 15.442 41.196 o
5 6 0 20.687 19.845 7.188 144.407 o
5 6 1 13.034 19.301 8.290 123.753 o
5 6 2 29.765 15.791 8.182 112.711 o
5 6 3 73.257 44.746 9.879 62.621 o
5 6 4 139.410 177.310 19.795 17.777 o
5 6 5 11.705 9.325 10.939 79.073 o
5 6 6 45.282 49.209 15.784 34.687 o
5 6 7 555.012 613.830 32.044 4.614 o
5 6 8 85.971 91.334 21.169 18.883 o
6 0 0 22.581 33.926 4.889 208.172 o
6 0 2 681.357 699.745 24.950 4.635 o
6 0 4 137.277 139.174 10.187 38.278 o
6 0 6 129.413 174.939 15.439 24.875 o
6 0 8 3.796 -0.600 6.830 209.696 o
6 0 10 319.715 320.704 25.846 8.784 o
6 0 12 5.432 17.107 6.550 199.116 o
6 0 14 28.926 54.544 15.020 39.100 o
6 0 16 8.585 17.198 18.122 30.279 o
6 0 18 12.499 13.726 20.251 24.320 o
6 1 0 43.061 41.380 3.224 194.505 o
6 1 1 559.179 543.106 14.790 7.603 o
6 1 2 7.375 4.047 3.756 516.171 o
6 1 3 67.048 75.722 6.640 87.182 o
6 1 4 582.289 574.693 16.401 6.917 o
6 1 5 2428.180 2512.820 49.563 0.603 o
6 1 6 1727.460 1699.450 34.824 1.165 o
6 1 7 3.721 2.129 2.697 1006.630 o
6 1 8 149.448 131.914 7.447 44.957 o
6 1 9 7.152 20.177 5.384 258.484 o
6 1 10 8.212 -6.601 5.901 257.536 o
6 1 11 6.506 19.850 7.724 146.921 o
6 1 12 197.402 198.599 22.079 13.734 o
6 1 13 722.422 787.404 41.145 2.931 o
6 1 14 0.997 1.839 8.106 153.525 o
6 1 15 25.967 22.432 16.776 33.637 o
6 1 16 0.125 11.379 10.506 90.113 o
6 1 17 0.171 4.427 10.079 99.647 o
6 1 18 0.944 -5.244 10.678 89.601 o
6 2 0 117.830 96.919 9.853 46.012 o
6 2 1 1.005 -2.605 3.463 814.542 o
6 2 2 306.319 305.170 17.955 12.958 o
6 2 3 0.003 -1.734 2.848 1265.380 o
6 2 4 4.537 7.068 2.917 762.484 o
6 2 5 40.160 30.292 4.048 194.701 o
6 2 6 3.491 1.617 2.522 1142.570 o
6 2 7 15.849 17.434 3.267 392.896 o
6 2 8 1383.960 1396.920 41.121 1.489 o
6 2 9 404.644 417.112 22.299 8.476 o
6 2 10 13.545 14.364 6.464 187.534 o
6 2 11 255.498 235.696 24.714 10.650 o
6 2 12 23.585 -5.758 9.867 91.534 o
6 2 13 697.399 728.515 49.885 2.470 o
6 2 14 11.738 3.830 8.548 125.950 o
6 2 15 24.360 24.959 12.064 60.708 o
6 2 16 5.489 7.833 23.947 17.726 o
6 2 17 12.711 6.301 11.647 70.567 o
6 3 0 98.996 103.408 5.913 69.806 o
6 3 1 143.502 147.551 10.983 34.755 o
6 3 2 0.003 2.181 2.396 1603.320 o
6 3 3 29.918 30.868 4.608 202.776 o
6 3 4 569.664 537.794 18.054 6.965 o
6 3 5 28.571 22.840 4.132 239.912 o
6 3 6 4.594 5.316 4.318 444.563 o
6 3 7 216.715 213.113 11.411 24.363 o
6 3 8 0.037 -2.877 3.162 1024.930 o
6 3 9 1.988 15.442 7.569 162.292 o
6 3 10 125.251 123.444 16.235 25.113 o
6 3 11 586.568 616.979 33.227 4.322 o
6 3 12 74.061 61.350 14.831 34.984 o
6 3 13 78.979 70.778 16.570 28.851 o
6 3 14 7.844 -9.225 12.606 62.711 o
6 3 15 1.869 -18.569 10.286 96.023 o
6 3 16 19.157 20.207 25.017 15.934 o
6 4 0 75.886 69.972 8.120 71.100 o
6 4 1 55.728 47.422 10.003 66.668 o
6 4 2 221.994 198.144 12.615 22.931 o
6 4 3 81.044 85.997 8.126 66.109 o
6 4 4 552.326 556.049 21.798 6.393 o
6 4 5 575.926 598.291 23.325 5.796 o
6 4 6 188.890 173.306 13.414 24.669 o
6 4 7 21.979 20.201 5.414 206.532 o
6 4 8 7.449 -1.693 6.459 221.781 o
6 4 9 32.006 24.830 7.497 120.839 o
6 4 10 224.949 223.307 21.832 13.097 o
6 4 11 0.485 -6.133 10.092 100.522 o
6 4 12 70.508 82.184 13.501 39.288 o
6 4 13 113.270 97.268 17.881 23.238 o
6 4 14 74.154 100.718 19.270 22.273 o
6 5 0 267.279 252.997 15.753 16.346 o
6 5 1 55.678 58.319 8.652 77.258 o
6 5 2 150.940 135.860 13.695 28.211 o
6 5 3 84.266 82.852 11.168 47.674 o
6 5 4 301.539 287.111 21.291 11.363 o
6 5 5 24.421 22.329 7.158 138.774 o
6 5 6 88.681 87.911 10.590 49.209 o
6 5 7 70.881 74.654 11.554 48.937 o
6 5 8 32.704 25.270 9.140 90.921 o
6 5 9 23.950 29.300 9.658 86.964 o
6 5 10 160.344 171.429 16.855 21.018 o
6 5 11 1.809 -7.304 10.663 89.443 o
6 6 0 0.201 2.061 9.019 125.084 o
6 6 1 278.973 312.909 20.321 12.085 o
6 6 2 2.472 -10.396 6.138 262.096 o
6 6 3 23.860 20.406 9.666 89.157 o
6 6 4 2.431 7.465 9.309 113.540 o
6 6 5 138.361 142.973 16.630 23.127 o
6 6 6 192.415 196.941 22.518 13.500 o
6 6 7 140.925 153.878 22.438 15.124 o
7 0 0 38.955 46.650 7.500 105.224 o
7 0 2 8.107 14.315 4.249 372.973 o
7 0 4 347.533 358.496 16.309 12.252 o
7 0 6 500.966 521.469 27.548 5.871 o
7 0 8 224.068 240.992 19.721 14.543 o
7 0 10 62.377 66.610 10.590 57.504 o
7 0 12 221.305 205.486 18.872 15.837 o
7 0 14 1.090 1.535 8.694 133.831 o
7 0 16 45.318 -0.996 43.959 5.234 o
7 1 0 34.875 30.113 3.347 234.535 o
7 1 1 502.248 468.334 14.465 8.934 o
7 1 2 186.913 187.098 10.162 29.760 o
7 1 3 102.049 93.683 7.659 60.685 o
7 1 4 32.192 33.963 4.678 190.390 o
7 1 5 439.616 465.875 15.797 9.605 o
7 1 6 301.772 326.673 14.678 14.786 o
7 1 7 15.807 10.632 3.430 410.822 o
7 1 8 109.768 104.911 9.477 48.384 o
7 1 9 5.839 3.564 3.198 688.807 o
7 1 10 366.289 439.370 25.879 7.676 o
7 1 11 105.545 121.119 17.641 23.490 o
7 1 12 0.286 -4.909 7.754 170.283 o
7 1 13 208.742 235.243 23.368 12.209 o
7 1 14 278.333 305.227 26.200 9.193 o
7 1 15 2.108 -5.346 17.144 34.781 o
7 1 16 111.314 52.654 15.942 28.928 o
7 1 17 0.095 -26.105 10.834 87.432 o
7 2 0 358.933 371.950 20.941 9.880 o
7 2 1 23.842 26.233 7.351 132.133 o
7 2 2 87.753 79.810 10.431 51.057 o
7 2 3 40.971 30.570 7.329 113.164 o
7 2 4 15.446 10.241 4.849 282.236 o
7 2 5 417.560 439.154 15.798 10.212 o
7 2 6 70.670 59.660 8.180 74.895 o
7 2 7 34.801 38.383 4.828 174.831 o
7 2 8 826.159 847.816 26.944 3.534 o
7 2 9 489.131 500.254 24.887 6.561 o
7 2 10 193.716 175.239 18.589 17.454 o
7 2 11 588.904 623.500 36.751 3.897 o
7 2 12 169.939 146.475 19.839 17.258 o
7 2 13 1048.170 1069.320 51.258 1.750 o
7 2 14 214.310 244.527 26.496 10.173 o
7 2 15 0.006 1.922 10.897 86.038 o
7 2 16 43.282 47.651 14.335 41.015 o
7 3 0 340.601 365.291 21.723 9.888 o
7 3 1 135.509 131.455 15.727 25.270 o
7 3 2 29.865 32.897 9.180 89.797 o
7 3 3 1003.500 1085.930 44.824 2.004 o
7 3 4 43.985 36.999 6.066 131.178 o
7 3 5 278.452 264.497 17.426 14.537 o
7 3 6 522.950 550.140 21.180 6.791 o
7 3 7 8.436 7.130 4.149 416.936 o
7 3 8 9.628 10.703 4.928 305.737 o
7 3 9 28.700 27.714 8.125 109.820 o
7 3 10 0.255 2.571 5.838 293.206 o
7 3 11 281.475 304.822 27.627 8.572 o
7 3 12 54.695 26.983 13.988 42.555 o
7 3 13 0.127 2.129 9.977 102.411 o
7 3 14 122.238 95.528 33.718 8.108 o
7 3 15 3.972 -16.919 11.861 71.747 o
7 4 0 90.447 101.263 11.908 41.818 o
7 4 1 4.252 4.187 3.266 705.295 o
7 4 2 207.251 201.660 11.514 25.298 o
7 4 3 39.342 39.898 8.933 86.300 o
7 4 4 277.019 333.586 16.095 14.512 o
7 4 5 932.984 929.110 37.615 2.542 o
7 4 6 0.229 4.606 5.294 347.225 o
7 4 7 125.581 121.961 9.794 42.638 o
7 4 8 5.011 11.419 7.957 146.830 o
7 4 9 76.056 76.490 7.192 77.206 o
7 4 10 7.341 -9.308 10.094 96.514 o
7 4 11 8.915 4.119 11.612 72.510 o
7 4 12 1.237 15.997 10.035 96.520 o
7 4 13 21.242 6.994 13.840 49.574 o
7 5 0 0.059 -11.621 3.873 682.887 o
7 5 1 154.453 130.989 11.784 32.455 o
7 5 2 14.346 24.285 7.138 151.751 o
7 5 3 8.508 2.860 6.591 207.136 o
7 5 4 37.627 36.628 10.921 65.791 o
7 5 5 0.708 -3.165 6.358 251.344 o
7 5 6 4.918 -5.881 9.769 104.312 o
7 5 7 90.318 55.367 11.230 48.798 o
7 5 8 0.202 -5.296 9.224 120.496 o
7 5 9 3.561 -6.126 7.510 175.301 o
7 5 10 29.506 3.183 11.601 66.526 o
7 6 0 3.431 5.196 6.088 251.921 o
7 6 1 123.413 119.967 14.331 29.565 o
7 6 2 24.225 13.273 7.491 135.609 o
7 6 3 0.159 10.561 11.892 70.936 o
7 6 4 135.801 130.670 17.415 22.217 o
7 6 5 48.253 29.827 9.573 76.844 o
8 0 0 307.578 345.699 19.805 11.489 o
8 0 2 12.246 3.280 3.730 456.014 o
8 0 4 600.250 656.083 26.253 5.043 o
8 0 6 1021.930 1048.260 56.658 1.624 o
8 0 8 12.137 22.520 10.204 86.418 o
8 0 10 199.824 207.145 17.949 17.403 o
8 0 12 57.884 44.213 13.259 44.610 o
8 0 14 79.989 24.223 22.065 18.653 o
8 0 16 34.393 22.014 26.913 13.622 o
8 1 0 351.403 344.093 11.925 14.481 o
8 1 1 358.612 357.332 14.266 12.962 o
8 1 2 0.125 -2.532 3.296 938.467 o
8 1 3 197.389 210.964 11.384 25.874 o
8 1 4 13.786 19.219 4.489 294.627 o
8 1 5 20.440 13.540 4.149 298.425 o
8 1 6 1.472 -7.722 6.164 264.033 o
8 1 7 6.086 2.846 3.781 543.179 o
8 1 8 136.327 160.704 13.088 29.718 o
8 1 9 76.232 63.503 7.445 78.035 o
8 1 10 110.067 102.458 12.129 38.215 o
8 1 11 165.637 170.053 17.802 19.513 o
8 1 12 1034.760 1102.710 50.799 1.761 o
8 1 13 4.874 1.020 9.528 109.140 o
8 1 14 4.658 -0.040 9.222 116.819 o
8 1 15 22.077 15.727 12.213 61.063 o
8 1 16 48.718 15.350 17.589 29.634 o
8 2 0 5.626 9.866 6.800 194.626 o
8 2 1 60.348 64.865 10.262 60.593 o
8 2 2 50.326 47.638 10.164 66.973 o
8 2 3 2.738 -6.453 4.710 430.460 o
8 2 4 206.347 193.422 9.902 28.092 o
8 2 5 0.349 -2.319 3.068 1067.110 o
8 2 6 70.939 55.080 6.978 87.545 o
8 2 7 16.773 6.108 5.275 255.331 o
8 2 8 61.701 63.163 5.957 102.658 o
8 2 9 359.952 376.966 24.206 8.612 o
8 2 10 376.290 368.769 26.875 7.615 o
8 2 11 326.861 334.549 35.594 5.740 o
8 2 12 16.308 63.354 12.445 55.176 o
8 2 13 74.733 55.473 14.921 34.878 o
8 2 14 35.310 7.926 13.310 50.730 o
8 2 15 0.053 -18.437 10.165 99.335 o
8 3 0 77.043 73.072 12.687 42.492 o
8 3 1 37.533 31.193 9.202 85.921 o
8 3 2 0.283 1.697 6.843 216.118 o
8 3 3 393.849 420.963 28.571 6.777 o
8 3 4 1206.170 1314.740 53.062 1.445 o
8 3 5 324.208 313.194 14.685 14.306 o
8 3 6 431.705 395.528 14.862 10.660 o
8 3 7 0.534 -3.116 3.315 907.795 o
8 3 8 8.030 2.658 6.186 233.189 o
8 3 9 31.060 19.467 6.197 158.749 o
8 3 10 1.744 -1.417 6.570 232.135 o
8 3 11 279.128 282.938 23.744 10.478 o
8 3 12 11.979 5.900 12.723 59.995 o
8 3 13 80.569 73.302 15.995 30.245 o
8 3 14 49.327 21.531 13.353 47.086 o
8 4 0 0.695 -1.761 5.581 325.236 o
8 4 1 77.241 64.096 13.578 39.255 o
8 4 2 26.358 20.068 11.086 70.238 o
8 4 3 265.736 300.592 25.178 9.837 o
8 4 4 321.838 354.493 28.066 7.796 o
8 4 5 5.250 0.647 11.849 71.397 o
8 4 6 534.560 585.813 21.224 6.518 o
8 4 7 0.409 -10.486 4.815 438.252 o
8 4 8 5.355 -1.246 5.000 363.067 o
8 4 9 140.651 146.111 18.079 20.613 o
8 4 10 24.023 23.524 14.951 41.665 o
8 4 11 11.545 26.476 10.604 80.194 o
8 4 12 62.267 69.617 18.510 25.036 o
8 5 0 121.331 120.035 12.309 35.226 o
8 5 1 61.081 51.982 8.642 76.382 o
8 5 2 22.180 24.172 7.494 131.601 o
8 5 3 2.059 -0.818 3.747 671.347 o
8 5 4 27.681 17.454 6.103 169.557 o
8 5 5 97.289 97.229 16.800 26.317 o
8 5 6 16.549 25.884 10.440 80.412 o
8 5 7 169.723 169.466 21.903 14.815 o
8 5 8 13.356 -1.332 7.908 145.020 o
8 5 9 1.254 -2.791 8.910 128.096 o
8 6 0 78.255 57.580 14.978 34.255 o
8 6 1 55.101 40.958 9.961 68.316 o
8 6 2 97.468 80.527 20.996 18.955 o
8 6 3 47.514 70.048 14.150 40.026 o
9 0 0 1415.920 1652.620 56.068 1.131 o
9 0 2 119.139 108.359 11.982 37.191 o
9 0 4 3562.350 3845.400 127.838 0.218 o
9 0 6 136.699 164.861 28.864 10.168 o
9 0 8 31.574 50.820 13.112 49.019 o
9 0 10 236.772 264.970 22.157 12.237 o
9 0 12 4.187 4.272 12.793 61.283 o
9 0 14 213.834 279.516 78.587 1.579 o
9 1 0 177.626 171.325 9.387 33.020 o
9 1 1 229.910 240.229 12.495 21.392 o
9 1 2 0.200 -3.084 3.336 912.615 o
9 1 3 99.013 87.193 8.907 55.686 o
9 1 4 341.238 383.424 15.986 12.263 o
9 1 5 101.607 115.869 11.851 39.426 o
9 1 6 19.508 10.886 4.660 274.356 o
9 1 7 25.494 22.885 6.187 165.752 o
9 1 8 81.621 67.364 9.549 59.261 o
9 1 9 8.671 6.822 5.143 302.695 o
9 1 10 143.987 162.441 11.346 32.957 o
9 1 11 2.257 2.504 8.151 149.722 o
9 1 12 528.766 594.082 39.443 3.835 o
9 1 13 5.984 6.063 10.445 89.554 o
9 1 14 3.801 -18.535 11.962 70.611 o
9 1 15 9.843 -11.161 16.224 38.132 o
9 2 0 34.588 29.963 8.095 104.930 o
9 2 1 197.086 179.004 19.410 16.418 o
9 2 2 154.953 162.055 19.186 18.270 o
9 2 3 15.576 16.945 7.900 132.417 o
9 2 4 460.448 484.921 29.745 5.832 o
9 2 5 89.725 71.686 6.407 78.021 o
9 2 6 11.540 18.947 4.132 339.653 o
9 2 7 98.595 90.403 8.005 60.339 o
9 2 8 0.287 -0.645 4.590 483.344 o
9 2 9 2.995 0.797 7.006 200.699 o
9 2 10 178.248 178.530 19.781 16.594 o
9 2 11 88.053 68.686 12.042 44.080 o
9 2 12 470.152 583.224 52.290 2.757 o
9 2 13 656.922 617.749 41.768 3.230 o
9 2 14 19.839 1.371 14.481 46.140 o
9 3 0 4.389 28.942 9.439 101.790 o
9 3 1 888.663 954.232 44.429 2.282 o
9 3 2 288.097 283.668 26.799 8.950 o
9 3 3 222.523 214.367 23.057 12.362 o
9 3 4 1263.660 1320.980 54.366 1.371 o
9 3 5 51.692 47.695 18.944 25.048 o
9 3 6 98.284 90.104 12.184 40.402 o
9 3 7 65.996 52.833 6.445 97.424 o
9 3 8 12.430 3.521 4.197 388.796 o
9 3 9 184.232 191.769 18.564 17.522 o
9 3 10 19.401 23.670 8.279 116.164 o
9 3 11 0.362 5.597 7.628 170.785 o
9 3 12 430.894 414.818 34.818 5.212 o
9 3 13 737.191 846.899 60.960 1.819 o
9 4 0 20.874 7.803 9.247 101.558 o
9 4 1 34.774 25.372 10.962 67.992 o
9 4 2 192.245 181.481 21.136 14.853 o
9 4 3 96.124 80.248 24.062 15.132 o
9 4 4 89.830 92.838 15.751 29.532 o
9 4 5 118.155 130.289 17.906 22.203 o
9 4 6 0.101 3.859 7.797 165.517 o
9 4 7 9.166 6.750 8.063 141.110 o
9 4 8 87.819 67.013 11.868 45.059 o
9 4 9 12.875 -12.036 7.364 165.093 o
9 4 10 29.784 17.843 10.365 77.611 o
9 4 11 97.147 72.536 24.653 14.565 o
9 5 0 113.743 160.786 19.674 19.043 o
9 5 1 5.715 -11.515 8.378 139.331 o
9 5 2 91.807 79.601 15.458 30.688 o
9 5 3 2.782 -6.471 11.153 81.428 o
9 5 4 3.054 -13.382 8.302 145.058 o
9 5 5 2.119 -13.050 9.486 112.491 o
9 5 6 0.009 -12.035 7.885 165.115 o
9 5 7 26.277 25.936 11.035 69.851 o
9 6 0 241.231 229.175 29.840 8.406 o
9 6 1 37.006 -4.790 20.621 22.871 o
10 0 0 2750.720 2893.330 88.250 0.390 o
10 0 2 4.177 -7.593 4.176 513.722 o
10 0 4 10.634 3.533 5.457 274.189 o
10 0 6 89.076 76.785 22.077 17.716 o
10 0 8 69.687 55.770 14.868 35.534 o
10 0 10 114.960 103.832 26.965 12.027 o
10 0 12 147.365 134.015 22.147 15.501 o
10 0 14 119.208 105.402 46.829 4.418 o
10 1 0 16.755 7.278 5.646 230.061 o
10 1 1 1.312 2.980 4.472 472.963 o
10 1 2 59.833 68.794 10.479 58.645 o
10 1 3 0.045 -1.166 3.938 661.028 o
10 1 4 29.014 31.198 5.655 168.694 o
10 1 5 186.013 233.672 13.619 22.681 o
10 1 6 53.343 58.918 7.662 89.127 o
10 1 7 13.980 10.336 5.383 250.849 o
10 1 8 8.670 -12.175 7.944 150.036 o
10 1 9 57.973 64.415 9.952 63.707 o
10 1 10 78.801 68.711 8.845 64.754 o
10 1 11 1.579 -4.324 5.194 367.522 o
10 1 12 156.109 124.638 19.990 17.839 o
10 1 13 0.359 -0.502 10.851 87.034 o
10 1 14 5.297 -27.907 11.621 74.252 o
10 2 0 342.319 316.153 26.444 8.343 o
10 2 1 405.761 435.122 29.929 6.309 o
10 2 2 601.340 663.987 34.896 3.985 o
10 2 3 64.376 88.157 13.299 40.522 o
10 2 4 261.419 321.674 30.269 7.693 o
10 2 5 115.479 120.037 9.492 45.709 o
10 2 6 35.309 31.814 5.150 171.145 o
10 2 7 53.588 55.356 7.056 97.679 o
10 2 8 50.774 49.150 6.379 112.098 o
10 2 9 31.088 18.147 5.615 178.979 o
10 2 10 32.564 10.297 8.887 99.522 o
10 2 11 162.483 155.714 18.295 19.260 o
10 2 12 0.368 7.574 9.126 119.638 o
10 2 13 111.342 78.751 24.242 14.672 o
10 3 0 124.649 107.549 15.108 28.091 o
10 3 1 285.549 291.807 28.529 8.247 o
10 3 2 68.609 68.913 14.679 35.689 o
10 3 3 593.259 592.225 36.061 4.012 o
10 3 4 125.159 132.025 18.488 20.909 o
10 3 5 13.190 8.120 12.295 63.416 o
10 3 6 5.522 -3.986 6.479 226.404 o
10 3 7 11.434 -5.518 6.826 191.385 o
10 3 8 106.364 114.703 13.133 34.663 o
10 3 9 6.600 4.140 8.172 142.393 o
10 3 10 1.879 -7.928 6.695 223.364 o
10 3 11 10.251 0.131 9.515 105.973 o
10 4 0 38.253 33.931 10.762 67.504 o
10 4 1 82.894 108.121 22.076 17.475 o
10 4 2 15.437 -6.802 10.803 81.303 o
10 4 3 99.247 103.566 18.534 22.521 o
10 4 4 342.521 328.441 29.520 7.269 o
10 4 5 171.635 173.577 20.186 16.426 o
10 4 6 0.028 0.915 9.090 123.814 o
10 4 7 0.649 -14.350 11.008 84.451 o
10 4 8 30.017 29.610 9.946 80.244 o
10 4 9 4.908 -17.590 9.893 101.793 o
10 5 0 98.374 115.893 18.755 21.899 o
10 5 1 38.098 15.504 15.100 39.835 o
10 5 2 100.308 116.731 18.152 22.883 o
10 5 3 23.487 13.174 11.826 64.608 o
10 5 4 89.004 102.334 19.468 21.305 o
10 5 5 78.587 51.731 16.270 30.373 o
10 5 6 21.571 31.093 11.525 65.558 o
11 0 0 90.438 127.976 14.385 31.854 o
11 0 2 90.699 82.667 12.040 42.610 o
11 0 4 133.672 127.374 15.502 25.960 o
11 0 6 25.961 36.436 15.044 40.277 o
11 0 8 75.179 80.849 17.765 25.803 o
11 0 10 13.050 -1.928 8.807 119.885 o
11 0 12 459.274 474.609 58.593 2.389 o
11 1 0 1.524 0.645 3.281 863.416 o
11 1 1 99.880 88.609 9.216 53.659 o
11 1 2 24.399 19.469 5.550 195.253 o
11 1 3 281.021 307.845 16.222 14.685 o
11 1 4 1164.000 1157.560 33.586 2.075 o
11 1 5 63.050 72.394 8.476 72.799 o
11 1 6 10.612 10.482 5.562 251.740 o
11 1 7 1.068 6.767 6.888 204.656 o
11 1 8 53.051 51.752 11.246 57.026 o
11 1 9 123.261 105.372 12.950 33.927 o
11 1 10 2.156 6.937 6.611 217.790 o
11 1 11 63.125 47.222 9.719 66.694 o
11 1 12 32.406 44.854 12.086 56.384 o
11 2 0 109.670 107.289 16.839 25.232 o
11 2 1 312.810 343.875 28.638 7.732 o
11 2 2 280.310 291.311 26.808 8.990 o
11 2 3 1287.990 1352.840 54.718 1.334 o
11 2 4 186.586 193.641 21.119 14.857 o
11 2 5 23.409 20.208 7.659 128.295 o
11 2 6 41.502 43.342 5.765 136.529 o
11 2 7 5.472 -5.717 5.080 352.117 o
11 2 8 19.899 7.490 5.813 211.055 o
11 2 9 0.576 -0.124 4.974 409.197 o
11 2 10 33.012 47.294 12.212 55.069 o
11 2 11 965.466 1033.860 54.757 1.741 o
11 3 0 301.082 303.058 29.559 7.693 o
11 3 1 218.825 260.521 26.967 9.780 o
11 3 2 1.770 1.267 8.461 140.542 o
11 3 3 449.863 437.273 34.150 5.190 o
11 3 4 148.883 163.327 20.259 17.151 o
11 3 5 0.000 5.280 9.109 121.383 o
11 3 6 17.144 15.617 9.498 96.942 o
11 3 7 45.675 27.414 9.707 76.925 o
11 3 8 6.597 7.782 7.520 162.942 o
11 3 9 17.486 22.172 11.403 69.323 o
11 3 10 5.316 -4.004 13.240 57.509 o
11 4 0 83.138 57.384 14.414 35.775 o
11 4 1 32.602 49.991 13.335 47.580 o
11 4 2 0.183 15.817 10.214 93.940 o
11 4 3 93.247 92.409 17.455 25.227 o
11 4 4 8.615 0.038 13.079 58.215 o
11 4 5 19.764 9.228 10.566 80.867 o
11 4 6 191.149 186.415 19.993 15.898 o
11 4 7 15.249 15.744 19.639 25.656 o
11 4 8 32.860 36.242 12.341 55.318 o
11 5 0 79.125 114.947 18.422 23.375 o
11 5 1 0.836 2.726 10.518 91.699 o
11 5 2 11.427 -14.578 10.043 95.135 o
11 5 3 87.600 51.228 20.007 21.363 o
12 0 0 10.575 29.961 11.208 72.452 o
12 0 2 122.946 139.332 16.574 24.139 o
12 0 4 38.338 31.513 9.386 83.074 o
12 0 6 65.860 52.769 16.767 29.774 o
12 0 8 1.213 25.201 15.422 41.670 o
12 0 10 40.905 40.435 14.177 42.519 o
12 1 0 78.901 79.328 8.172 67.761 o
12 1 1 136.055 159.741 13.419 29.044 o
12 1 2 56.999 47.389 7.627 90.801 o
12 1 3 220.070 257.344 14.513 19.268 o
12 1 4 18.589 1.960 5.209 260.834 o
12 1 5 92.684 78.632 10.643 49.073 o
12 1 6 129.399 116.841 18.404 21.179 o
12 1 7 3.270 17.037 8.235 136.730 o
12 1 8 1.770 8.647 12.793 61.335 o
12 1 9 4.931 -14.925 10.138 97.055 o
12 1 10 12.548 11.679 10.291 87.479 o
12 1 11 54.943 66.922 14.710 37.048 o
12 2 0 15.844 16.488 9.706 93.889 o
12 2 1 9.621 8.065 7.398 162.512 o
12 2 2 89.644 77.067 14.352 34.373 o
12 2 3 965.058 1101.470 49.826 1.870 o
12 2 4 59.441 79.054 12.693 44.622 o
12 2 5 0.018 -4.375 6.382 252.009 o
12 2 6 13.247 0.181 7.061 176.658 o
12 2 7 10.961 4.600 5.699 252.381 o
12 2 8 0.120 -1.720 9.942 103.802 o
12 2 9 3.920 7.983 7.536 166.549 o
12 2 10 23.555 20.984 9.788 87.369 o
12 3 0 155.507 177.346 23.213 13.851 o
12 3 1 296.803 341.355 31.549 6.948 o
12 3 2 0.182 -5.015 9.405 115.928 o
12 3 3 452.385 466.333 35.924 4.811 o
12 3 4 67.180 30.882 13.353 43.755 o
12 3 5 14.364 13.551 8.883 111.439 o
12 3 6 122.662 146.850 18.053 21.395 o
12 3 7 3.444 -2.952 7.582 172.332 o
12 3 8 10.598 19.201 16.381 36.541 o
12 4 0 106.294 90.050 21.808 17.454 o
12 4 1 2.345 9.196 12.223 66.818 o
12 4 2 103.775 71.221 17.988 24.113 o
12 4 3 98.306 134.745 20.701 18.531 o
12 4 4 350.011 426.422 34.667 5.604 o
12 4 5 122.680 93.118 17.946 22.776 o
12 4 6 45.141 16.153 12.348 54.804 o
12 5 0 18.760 28.409 16.201 36.220 o
13 0 0 67.001 92.899 16.165 30.034 o
13 0 2 676.195 679.721 35.717 3.627 o
13 0 4 163.921 153.864 26.869 11.150 o
13 0 6 50.760 26.119 15.377 36.814 o
13 0 8 8.130 22.766 15.685 39.765 o
13 0 10 503.897 573.514 46.808 3.170 o
13 1 0 182.046 186.284 14.890 22.438 o
13 1 1 2.655 12.767 5.054 330.072 o
13 1 2 1023.340 1142.800 44.867 1.940 o
13 1 3 0.903 -5.204 6.019 279.227 o
13 1 4 523.937 578.573 32.988 4.703 o
13 1 5 2.523 0.699 8.940 125.723 o
13 1 6 72.480 55.391 9.804 61.835 o
13 1 7 13.998 16.893 9.333 101.479 o
13 1 8 7.737 22.268 10.406 85.525 o
13 1 9 16.200 -9.248 9.025 112.184 o
13 2 0 7.253 3.335 13.087 58.086 o
13 2 1 17.266 26.364 9.515 93.461 o
13 2 2 1616.030 1799.810 69.669 0.846 o
13 2 3 1398.330 1568.020 63.601 1.059 o
13 2 4 93.993 131.297 16.947 25.210 o
13 2 5 163.695 186.228 20.631 16.006 o
13 2 6 164.306 187.069 21.791 14.842 o
13 2 7 118.573 108.562 14.749 29.368 o
13 2 8 0.215 5.731 10.924 84.709 o
13 3 0 194.009 205.152 25.050 11.569 o
13 3 1 378.737 391.440 68.778 1.909 o
13 3 2 91.078 54.316 13.085 40.153 o
13 3 3 163.689 178.907 23.208 13.681 o
13 3 4 0.428 -8.704 8.818 131.595 o
13 3 5 1.417 -13.600 7.700 170.680 o
13 3 6 6.875 9.133 10.568 86.474 o
13 3 7 4.309 -14.000 13.708 53.884 o
13 4 0 0.055 -1.557 10.079 101.037 o
13 4 1 11.208 -14.549 10.451 88.400 o
13 4 2 1.823 22.605 12.632 61.233 o
13 4 3 35.422 27.889 14.534 42.181 o
14 0 0 31.119 33.855 10.371 73.958 o
14 0 2 129.732 150.590 36.078 7.012 o
14 0 4 10.931 17.496 16.388 36.557 o
14 0 6 3.902 4.543 20.689 23.777 o
14 0 8 182.047 197.093 30.022 8.981 o
14 1 0 6.854 -3.720 5.677 281.804 o
14 1 1 0.075 -4.129 6.017 283.269 o
14 1 2 217.554 221.104 15.928 18.644 o
14 1 3 92.324 77.657 11.196 46.543 o
14 1 4 78.344 80.552 11.270 48.474 o
14 1 5 4.617 16.927 7.479 160.369 o
14 1 6 542.012 566.880 33.054 4.639 o
14 1 7 145.373 144.824 32.094 8.518 o
14 1 8 25.742 -2.286 12.403 60.371 o
14 2 0 62.767 75.723 15.969 31.563 o
14 2 1 79.715 75.753 16.461 28.931 o
14 2 2 36.386 19.909 12.464 55.371 o
14 2 3 286.578 283.240 27.552 8.659 o
14 2 4 370.410 350.830 28.848 7.158 o
14 2 5 158.071 147.329 19.368 18.185 o
14 2 6 108.555 62.318 15.879 28.948 o
14 3 0 23.285 2.739 15.525 40.024 o
14 3 1 168.561 156.975 22.988 13.991 o
14 3 2 150.539 136.032 20.862 16.796 o
14 3 3 50.032 55.815 15.030 36.838 o
14 3 4 23.915 12.290 11.204 71.014 o
14 4 0 4.087 1.267 12.169 68.011 o
15 0 0 1.149 -3.896 12.379 66.700 o
15 0 2 31.458 26.909 9.712 83.194 o
15 0 4 9.182 -5.324 20.285 24.614 o
15 0 6 1.084 -20.742 19.893 25.902 o
15 1 0 1.819 6.915 6.612 218.689 o
15 1 1 293.238 362.407 30.757 7.137 o
15 1 2 144.264 145.532 26.581 11.653 o
15 1 3 17.545 25.095 8.484 112.740 o
15 1 4 86.411 58.679 13.216 39.937 o
15 1 5 35.870 -0.095 12.009 61.422 o
15 2 0 9.101 14.942 10.226 89.383 o
15 2 1 597.272 599.191 52.631 2.538 o
15 2 2 17.113 25.322 9.584 92.730 o
15 2 3 251.139 326.332 28.360 8.473 o
15 2 4 169.166 182.851 21.281 15.261 o
15 3 0 0.580 10.436 12.670 62.581 o
15 3 1 66.618 26.500 16.297 32.099 o
16 0 0 12.114 4.565 8.155 136.120 o
16 0 2 464.980 478.695 33.176 5.188 o
16 1 0 132.834 125.480 18.040 21.439 o
16 1 1 70.573 63.735 14.412 36.746 o
16 1 2 783.157 833.344 55.224 2.018 o
16 1 3 6.913 21.463 17.466 32.488 o
16 2 0 0.301 1.357 11.291 80.160 o
16 2 1 67.786 62.448 21.567 19.222 o
17 0 0 132.956 103.970 21.675 16.745 o
